# Supplementary material for: Cross-talk of four types of RNA modification writers defines tumor microenvironment and pharmacogenomic landscape in colorectal cancer
Source: Mol Cancer. 2021 Feb 8;20:29. doi: 10.1186/s12943-021-01322-w (PMC7869236; doi:10.1186/s12943-021-01322-w)
Supplement: Supplementary file 2 — Additional file 2 Supplementary Table 1. Summary of RNA Modification Writers. The annotation of 26 RNA modification “writers” based on the published data. Supplementary Table 2. Clinical information of CRC cohorts from GEO/TCGA. The accession number, platform of microarray, the number of tumor and normal samples, clinical characteristics (stage, gender), citation of CRC cohort. Supplementary Table 3. Samples clustering in eight GEO-CRC cohorts. The detailed information of eight GEO-CRC Cohorts with different group methods, including clustering, CMS subtypes, and WM_Score. Supplementary Table 4. Group information of samples in TCGA-COAD/READ cohorts. The WM_Score and the classification of WM_Score types and CMS subtypes in TCGA-COAD/READ cohorts. Supplementary Table 5. Enrichment score of KEGG pathways in eight GEO-CRC cohorts. The table shows enrichment score of KEGG pathways performed by Gene Set Variation Analysis (GSVA) in eight GEO-CRC cohorts. Supplementary Table 6. TME infiltration characteristics of samples in eight GEO-CRC cohorts. Table detailly lists the infiltration of 22 immune types of each sample which performed by CIBERSORT method in eight GEO-CRC cohorts. Supplementary Table 7. Difference of TME infiltration characteristics between Cluster_1 and Cluster_2 in Eight GEO-CRC Cohorts. The difference of TME infiltration characteristics between Cluster_1 and Cluster_2 in eight GEO-CRC cohorts. Supplementary Table 8. Difference of TME infiltration characteristics between WM_Score-high and WM_Score-low in eight GEO-CRC cohorts. The difference of TME infiltration characteristics between WM_Score-high and WM_Score-low in eight GEO-CRC cohorts. Supplementary Table 9. The correlation of writers and TME infiltration Characteristics. The Spearman correlation of gene expression of 26 writers and the infiltration of 22 immune cells in eight GEO-CRC cohorts. Supplementary Table 10. Differentially expressed genes between Cluster_1 and Cluters_2 associated with surviva [file 12943_2021_1322_MOESM2_ESM.xlsx]

## Sheet: Supplementary Table 1
Supplementary Table 1: Summary of RNA Modification Writers
Type	Writer
m6A	METTL3
m6A	METTL14
m6A	WTAP
m6A	RBM15
m6A	RBM15B
m6A	ZC3H13
m6A	KIAA1429
m1A	TRMT61A
m1A	TRMT10C
m1A	TRMT61B
m1A	TRMT6
APA	CPSF1
APA	CPSF2
APA	CPSF3
APA	CPSF4
APA	CSTF1
APA	CSTF2
APA	CSTF3
APA	CFI
APA	PCF11
APA	CLP1
APA	NUDT21
APA	PABPN1
A-I	ADAR
A-I	ADARB1
A-I	ADARB2

## Sheet: Supplementary Table  2
Supplementary Table 2:Clinical information of CRC cohorts from GEO/TCGA
Accession number	Platform	Tumor samples	Normal samples	Survival data	Stage	Gender	CMSs	PMID	Title
GSE41568	GPL570	133	0	NA	NA	NA	NA	28060954	Activation of the mTOR Pathway by Oxaliplatin in the Treatment of Colorectal Cancer Liver Metastasis.
GSE39582	GPL570	566	19	562	stage I-IV：566	M:310;F:256	466	23700391	Gene expression classification of colon cancer into molecular subtypes: characterization, validation, and prognostic value.
GSE37892	GPL570	130	0	NA	stage II/III:130	M:69;F:61	107	22917480	A seven-gene signature aggregates a subgroup of stage II colon cancers with stage III.
GSE21510	GPL570	123	25	NA	stage I-IV:123	NA	NA	21270110	Clinical significance of osteoprotegerin expression in human colorectal cancer.
GSE20916	GPL570	111	34	NA	NA	M:51;F:94	45	20957034	Modeling oncogenic signaling in colon tumors by multidirectional analyses of microarray data directed for maximization of analytical reliability.
GSE18105	GPL570	94	17	NA	stage II/III:94	NA	NA	20162577	MUC12 mRNA expression is an independent marker of prognosis in stage II and stage III colorectal cancer.
GSE13294	GPL570	155	0	NA	NA	NA	124	19088021	DNA copy-number alterations underlie gene expression differences between microsatellite stable and unstable colorectal cancers.
GSE14333	GPL570	290	0	290	StageA-D:290	F:89;M:99;NA:105	129	19996206	Metastasis-Associated Gene Expression Changes Predict Poor Outcomes in Patients with Dukes Stage B and C Colorectal Cancer.
TCGA-COAD/READ	Tumor samples	Normal samples	Survival data	Stage	Gender	CMSs	Mutation	CNV	APA	A-I
TCGA-COAD/READ	635	55	587	stage I-IV：587	M:315;F:272	428	404	610	524	159

## Sheet: Supplementary Table 3
Supplementary Table 3: Samples clustering in eight GEO-CRC cohorts
SampleID	Cluster_DEG	Cluster_writer	Dataset	WM_Score	WM_Score_Type	CMS subtypes
GSM335518	gene.cluster_B	Cluster_1	GSE13294	-387.619	WM_Score_low	CMS1
GSM335530	gene.cluster_B	Cluster_2	GSE13294	-383.293	WM_Score_high	CMS1
GSM335532	gene.cluster_B	Cluster_2	GSE13294	-384.216	WM_Score_high	CMS1
GSM335542	gene.cluster_B	Cluster_2	GSE13294	-387.395	WM_Score_low	CMS1
GSM335544	gene.cluster_B	Cluster_2	GSE13294	-384.26	WM_Score_high	CMS1
GSM335555	gene.cluster_B	Cluster_2	GSE13294	-394.475	WM_Score_low	CMS1
GSM335559	gene.cluster_A	Cluster_1	GSE13294	-380.555	WM_Score_high	CMS1
GSM335560	gene.cluster_B	Cluster_2	GSE13294	-392.584	WM_Score_low	CMS1
GSM335562	gene.cluster_B	Cluster_2	GSE13294	-393.987	WM_Score_low	CMS1
GSM335565	gene.cluster_B	Cluster_2	GSE13294	-395.031	WM_Score_low	CMS1
GSM335566	gene.cluster_B	Cluster_1	GSE13294	-387.876	WM_Score_low	CMS1
GSM335576	gene.cluster_B	Cluster_2	GSE13294	-383.779	WM_Score_high	CMS1
GSM335577	gene.cluster_B	Cluster_2	GSE13294	-387.72	WM_Score_low	CMS1
GSM335585	gene.cluster_B	Cluster_2	GSE13294	-388.655	WM_Score_low	CMS1
GSM335595	gene.cluster_A	Cluster_1	GSE13294	-377.561	WM_Score_high	CMS1
GSM335614	gene.cluster_B	Cluster_2	GSE13294	-391.219	WM_Score_low	CMS1
GSM335619	gene.cluster_B	Cluster_2	GSE13294	-388.574	WM_Score_low	CMS1
GSM335621	gene.cluster_B	Cluster_2	GSE13294	-387.319	WM_Score_low	CMS1
GSM335622	gene.cluster_B	Cluster_2	GSE13294	-389.717	WM_Score_low	CMS1
GSM335623	gene.cluster_A	Cluster_1	GSE13294	-380.909	WM_Score_high	CMS1
GSM335630	gene.cluster_B	Cluster_2	GSE13294	-385.018	WM_Score_low	CMS1
GSM335634	gene.cluster_A	Cluster_1	GSE13294	-374.491	WM_Score_high	CMS1
GSM335635	gene.cluster_B	Cluster_2	GSE13294	-390.309	WM_Score_low	CMS1
GSM335640	gene.cluster_B	Cluster_2	GSE13294	-388.231	WM_Score_low	CMS1
GSM335641	gene.cluster_B	Cluster_2	GSE13294	-390.657	WM_Score_low	CMS1
GSM335643	gene.cluster_B	Cluster_2	GSE13294	-383.893	WM_Score_high	CMS1
GSM335644	gene.cluster_B	Cluster_2	GSE13294	-390.789	WM_Score_low	CMS1
GSM335645	gene.cluster_B	Cluster_2	GSE13294	-386.727	WM_Score_low	CMS1
GSM335649	gene.cluster_A	Cluster_1	GSE13294	-378.091	WM_Score_high	CMS1
GSM335650	gene.cluster_B	Cluster_2	GSE13294	-390.425	WM_Score_low	CMS1
GSM335652	gene.cluster_B	Cluster_2	GSE13294	-392.052	WM_Score_low	CMS1
GSM335653	gene.cluster_B	Cluster_2	GSE13294	-393.182	WM_Score_low	CMS1
GSM335655	gene.cluster_B	Cluster_2	GSE13294	-389.67	WM_Score_low	CMS1
GSM335656	gene.cluster_B	Cluster_2	GSE13294	-386.536	WM_Score_low	CMS1
GSM335657	gene.cluster_B	Cluster_1	GSE13294	-389.085	WM_Score_low	CMS1
GSM335659	gene.cluster_A	Cluster_1	GSE13294	-378.141	WM_Score_high	CMS1
GSM335662	gene.cluster_B	Cluster_2	GSE13294	-390.1	WM_Score_low	CMS1
GSM335663	gene.cluster_B	Cluster_1	GSE13294	-383.004	WM_Score_high	CMS1
GSM358376	gene.cluster_B	Cluster_2	GSE14333	-393.631	WM_Score_low	CMS1
GSM358377	gene.cluster_B	Cluster_2	GSE14333	-406.531	WM_Score_low	CMS1
GSM358395	gene.cluster_A	Cluster_1	GSE14333	-378.006	WM_Score_high	CMS1
GSM358399	gene.cluster_B	Cluster_2	GSE14333	-384.141	WM_Score_high	CMS1
GSM358422	gene.cluster_B	Cluster_2	GSE14333	-392.661	WM_Score_low	CMS1
GSM358442	gene.cluster_B	Cluster_2	GSE14333	-389.007	WM_Score_low	CMS1
GSM358447	gene.cluster_B	Cluster_1	GSE14333	-381.809	WM_Score_high	CMS1
GSM358454	gene.cluster_B	Cluster_2	GSE14333	-392.797	WM_Score_low	CMS1
GSM358457	gene.cluster_B	Cluster_2	GSE14333	-399.665	WM_Score_low	CMS1
GSM358458	gene.cluster_B	Cluster_2	GSE14333	-391.807	WM_Score_low	CMS1
GSM358463	gene.cluster_B	Cluster_2	GSE14333	-390.152	WM_Score_low	CMS1
GSM358477	gene.cluster_B	Cluster_2	GSE14333	-386.827	WM_Score_low	CMS1
GSM358480	gene.cluster_A	Cluster_1	GSE14333	-379.976	WM_Score_high	CMS1
GSM358502	gene.cluster_B	Cluster_1	GSE14333	-382.769	WM_Score_high	CMS1
GSM358512	gene.cluster_B	Cluster_1	GSE14333	-382.399	WM_Score_high	CMS1
GSM358527	gene.cluster_B	Cluster_2	GSE14333	-389.108	WM_Score_low	CMS1
GSM358548	gene.cluster_B	Cluster_2	GSE14333	-380.878	WM_Score_high	CMS1
GSM358551	gene.cluster_B	Cluster_2	GSE14333	-394.36	WM_Score_low	CMS1
GSM358554	gene.cluster_B	Cluster_2	GSE14333	-390.857	WM_Score_low	CMS1
GSM358559	gene.cluster_B	Cluster_2	GSE14333	-397.741	WM_Score_low	CMS1
GSM358608	gene.cluster_B	Cluster_1	GSE14333	-384.786	WM_Score_high	CMS1
GSM358627	gene.cluster_B	Cluster_2	GSE14333	-398.134	WM_Score_low	CMS1
GSM523292	gene.cluster_B	Cluster_2	GSE20916	-387.627	WM_Score_low	CMS1
GSM523318	gene.cluster_B	Cluster_2	GSE20916	-391.744	WM_Score_low	CMS1
GSM523345	gene.cluster_B	Cluster_2	GSE20916	-389.672	WM_Score_low	CMS1
GSM523351	gene.cluster_B	Cluster_1	GSE20916	-383.073	WM_Score_high	CMS1
GSM523379	gene.cluster_B	Cluster_1	GSE20916	-389.752	WM_Score_low	CMS1
GSM929496	gene.cluster_B	Cluster_2	GSE37892	-395.731	WM_Score_low	CMS1
GSM929500	gene.cluster_B	Cluster_2	GSE37892	-391.121	WM_Score_low	CMS1
GSM929502	gene.cluster_B	Cluster_2	GSE37892	-390.219	WM_Score_low	CMS1
GSM929510	gene.cluster_B	Cluster_2	GSE37892	-393.053	WM_Score_low	CMS1
GSM929511	gene.cluster_B	Cluster_2	GSE37892	-388.345	WM_Score_low	CMS1
GSM929520	gene.cluster_B	Cluster_1	GSE37892	-385.523	WM_Score_low	CMS1
GSM929521	gene.cluster_B	Cluster_2	GSE37892	-392.117	WM_Score_low	CMS1
GSM929531	gene.cluster_A	Cluster_1	GSE37892	-377.232	WM_Score_high	CMS1
GSM929569	gene.cluster_A	Cluster_2	GSE37892	-373.79	WM_Score_high	CMS1
GSM929604	gene.cluster_B	Cluster_2	GSE37892	-394.99	WM_Score_low	CMS1
GSM971963	gene.cluster_A	Cluster_2	GSE39582	-380.921	WM_Score_high	CMS1
GSM971969	gene.cluster_B	Cluster_2	GSE39582	-389.555	WM_Score_low	CMS1
GSM971971	gene.cluster_B	Cluster_2	GSE39582	-390.374	WM_Score_low	CMS1
GSM971973	gene.cluster_B	Cluster_2	GSE39582	-393.885	WM_Score_low	CMS1
GSM971978	gene.cluster_B	Cluster_2	GSE39582	-396.654	WM_Score_low	CMS1
GSM971979	gene.cluster_B	Cluster_2	GSE39582	-387.278	WM_Score_low	CMS1
GSM971980	gene.cluster_A	Cluster_1	GSE39582	-374.062	WM_Score_high	CMS1
GSM971981	gene.cluster_B	Cluster_2	GSE39582	-387.286	WM_Score_low	CMS1
GSM971982	gene.cluster_B	Cluster_1	GSE39582	-383.012	WM_Score_high	CMS1
GSM971983	gene.cluster_B	Cluster_2	GSE39582	-387.145	WM_Score_low	CMS1
GSM971984	gene.cluster_B	Cluster_2	GSE39582	-394.171	WM_Score_low	CMS1
GSM971988	gene.cluster_A	Cluster_1	GSE39582	-374.298	WM_Score_high	CMS1
GSM971997	gene.cluster_B	Cluster_2	GSE39582	-384.388	WM_Score_high	CMS1
GSM972015	gene.cluster_B	Cluster_2	GSE39582	-389.547	WM_Score_low	CMS1
GSM972016	gene.cluster_B	Cluster_2	GSE39582	-386.069	WM_Score_low	CMS1
GSM972021	gene.cluster_B	Cluster_2	GSE39582	-388.111	WM_Score_low	CMS1
GSM972056	gene.cluster_B	Cluster_1	GSE39582	-386.794	WM_Score_low	CMS1
GSM972058	gene.cluster_B	Cluster_2	GSE39582	-391.423	WM_Score_low	CMS1
GSM972059	gene.cluster_A	Cluster_1	GSE39582	-373.67	WM_Score_high	CMS1
GSM972072	gene.cluster_B	Cluster_2	GSE39582	-390.987	WM_Score_low	CMS1
GSM972075	gene.cluster_B	Cluster_2	GSE39582	-395.276	WM_Score_low	CMS1
GSM972076	gene.cluster_B	Cluster_2	GSE39582	-390.52	WM_Score_low	CMS1
GSM972080	gene.cluster_B	Cluster_2	GSE39582	-390.563	WM_Score_low	CMS1
GSM972109	gene.cluster_B	Cluster_2	GSE39582	-386.283	WM_Score_low	CMS1
GSM972168	gene.cluster_A	Cluster_1	GSE39582	-376.283	WM_Score_high	CMS1
GSM972171	gene.cluster_A	Cluster_1	GSE39582	-375.842	WM_Score_high	CMS1
GSM972180	gene.cluster_B	Cluster_2	GSE39582	-384.507	WM_Score_high	CMS1
GSM972196	gene.cluster_B	Cluster_2	GSE39582	-392.522	WM_Score_low	CMS1
GSM972209	gene.cluster_B	Cluster_2	GSE39582	-383.895	WM_Score_high	CMS1
GSM972214	gene.cluster_B	Cluster_2	GSE39582	-393.253	WM_Score_low	CMS1
GSM972220	gene.cluster_B	Cluster_1	GSE39582	-381.244	WM_Score_high	CMS1
GSM972221	gene.cluster_B	Cluster_2	GSE39582	-394.45	WM_Score_low	CMS1
GSM972223	gene.cluster_A	Cluster_1	GSE39582	-375.696	WM_Score_high	CMS1
GSM972224	gene.cluster_A	Cluster_1	GSE39582	-374.174	WM_Score_high	CMS1
GSM972229	gene.cluster_B	Cluster_2	GSE39582	-392.261	WM_Score_low	CMS1
GSM972241	gene.cluster_B	Cluster_2	GSE39582	-384.752	WM_Score_high	CMS1
GSM972261	gene.cluster_B	Cluster_2	GSE39582	-386.417	WM_Score_low	CMS1
GSM972263	gene.cluster_B	Cluster_2	GSE39582	-385.329	WM_Score_low	CMS1
GSM972264	gene.cluster_B	Cluster_2	GSE39582	-396.115	WM_Score_low	CMS1
GSM972265	gene.cluster_B	Cluster_1	GSE39582	-384.855	WM_Score_high	CMS1
GSM972270	gene.cluster_B	Cluster_1	GSE39582	-382.775	WM_Score_high	CMS1
GSM972274	gene.cluster_B	Cluster_1	GSE39582	-383.139	WM_Score_high	CMS1
GSM972276	gene.cluster_A	Cluster_1	GSE39582	-379.638	WM_Score_high	CMS1
GSM972277	gene.cluster_B	Cluster_2	GSE39582	-389.685	WM_Score_low	CMS1
GSM972278	gene.cluster_B	Cluster_2	GSE39582	-393.605	WM_Score_low	CMS1
GSM972280	gene.cluster_B	Cluster_1	GSE39582	-382.521	WM_Score_high	CMS1
GSM972282	gene.cluster_B	Cluster_1	GSE39582	-390.547	WM_Score_low	CMS1
GSM972283	gene.cluster_B	Cluster_2	GSE39582	-384.183	WM_Score_high	CMS1
GSM972285	gene.cluster_A	Cluster_1	GSE39582	-379.56	WM_Score_high	CMS1
GSM972286	gene.cluster_B	Cluster_1	GSE39582	-385.457	WM_Score_low	CMS1
GSM972287	gene.cluster_B	Cluster_1	GSE39582	-383.458	WM_Score_high	CMS1
GSM972292	gene.cluster_A	Cluster_1	GSE39582	-378.791	WM_Score_high	CMS1
GSM972294	gene.cluster_B	Cluster_2	GSE39582	-383.735	WM_Score_high	CMS1
GSM972298	gene.cluster_B	Cluster_2	GSE39582	-388.913	WM_Score_low	CMS1
GSM972308	gene.cluster_B	Cluster_2	GSE39582	-389.143	WM_Score_low	CMS1
GSM972314	gene.cluster_B	Cluster_2	GSE39582	-396.554	WM_Score_low	CMS1
GSM972316	gene.cluster_B	Cluster_2	GSE39582	-395.301	WM_Score_low	CMS1
GSM972317	gene.cluster_B	Cluster_2	GSE39582	-392.879	WM_Score_low	CMS1
GSM972325	gene.cluster_B	Cluster_2	GSE39582	-399.958	WM_Score_low	CMS1
GSM972330	gene.cluster_B	Cluster_2	GSE39582	-391.108	WM_Score_low	CMS1
GSM972332	gene.cluster_B	Cluster_2	GSE39582	-395.698	WM_Score_low	CMS1
GSM972334	gene.cluster_B	Cluster_2	GSE39582	-397.64	WM_Score_low	CMS1
GSM972337	gene.cluster_B	Cluster_2	GSE39582	-388.285	WM_Score_low	CMS1
GSM972346	gene.cluster_B	Cluster_2	GSE39582	-397.597	WM_Score_low	CMS1
GSM972353	gene.cluster_B	Cluster_2	GSE39582	-394.136	WM_Score_low	CMS1
GSM972354	gene.cluster_B	Cluster_2	GSE39582	-393.952	WM_Score_low	CMS1
GSM972360	gene.cluster_B	Cluster_2	GSE39582	-395.74	WM_Score_low	CMS1
GSM972391	gene.cluster_B	Cluster_1	GSE39582	-382.981	WM_Score_high	CMS1
GSM972403	gene.cluster_B	Cluster_2	GSE39582	-391.884	WM_Score_low	CMS1
GSM972406	gene.cluster_B	Cluster_2	GSE39582	-387.59	WM_Score_low	CMS1
GSM972430	gene.cluster_B	Cluster_2	GSE39582	-382.73	WM_Score_high	CMS1
GSM972444	gene.cluster_B	Cluster_1	GSE39582	-381.726	WM_Score_high	CMS1
GSM972445	gene.cluster_B	Cluster_2	GSE39582	-389.667	WM_Score_low	CMS1
GSM972448	gene.cluster_B	Cluster_2	GSE39582	-389.847	WM_Score_low	CMS1
GSM972452	gene.cluster_B	Cluster_2	GSE39582	-398.718	WM_Score_low	CMS1
GSM972455	gene.cluster_B	Cluster_2	GSE39582	-387.783	WM_Score_low	CMS1
GSM972458	gene.cluster_B	Cluster_2	GSE39582	-398.53	WM_Score_low	CMS1
GSM972465	gene.cluster_B	Cluster_2	GSE39582	-402.718	WM_Score_low	CMS1
GSM972470	gene.cluster_B	Cluster_2	GSE39582	-392.493	WM_Score_low	CMS1
GSM972471	gene.cluster_B	Cluster_2	GSE39582	-393.358	WM_Score_low	CMS1
GSM972494	gene.cluster_B	Cluster_2	GSE39582	-391.379	WM_Score_low	CMS1
GSM972499	gene.cluster_B	Cluster_2	GSE39582	-400.114	WM_Score_low	CMS1
GSM972507	gene.cluster_B	Cluster_1	GSE39582	-386.215	WM_Score_low	CMS1
GSM335510	gene.cluster_B	Cluster_1	GSE13294	-386.271	WM_Score_low	CMS2
GSM335513	gene.cluster_A	Cluster_1	GSE13294	-365.54	WM_Score_high	CMS2
GSM335516	gene.cluster_B	Cluster_2	GSE13294	-389.884	WM_Score_low	CMS2
GSM335517	gene.cluster_B	Cluster_2	GSE13294	-395.157	WM_Score_low	CMS2
GSM335522	gene.cluster_B	Cluster_2	GSE13294	-386.16	WM_Score_low	CMS2
GSM335526	gene.cluster_A	Cluster_1	GSE13294	-381.259	WM_Score_high	CMS2
GSM335531	gene.cluster_B	Cluster_2	GSE13294	-390.438	WM_Score_low	CMS2
GSM335536	gene.cluster_B	Cluster_2	GSE13294	-383.297	WM_Score_high	CMS2
GSM335537	gene.cluster_B	Cluster_2	GSE13294	-389.966	WM_Score_low	CMS2
GSM335540	gene.cluster_B	Cluster_1	GSE13294	-382.109	WM_Score_high	CMS2
GSM335547	gene.cluster_B	Cluster_2	GSE13294	-391.143	WM_Score_low	CMS2
GSM335548	gene.cluster_B	Cluster_2	GSE13294	-389.91	WM_Score_low	CMS2
GSM335549	gene.cluster_B	Cluster_2	GSE13294	-395.473	WM_Score_low	CMS2
GSM335553	gene.cluster_A	Cluster_1	GSE13294	-365.229	WM_Score_high	CMS2
GSM335554	gene.cluster_B	Cluster_2	GSE13294	-394.778	WM_Score_low	CMS2
GSM335556	gene.cluster_B	Cluster_2	GSE13294	-393.067	WM_Score_low	CMS2
GSM335557	gene.cluster_B	Cluster_1	GSE13294	-391.923	WM_Score_low	CMS2
GSM335558	gene.cluster_B	Cluster_2	GSE13294	-393.144	WM_Score_low	CMS2
GSM335561	gene.cluster_B	Cluster_1	GSE13294	-383.098	WM_Score_high	CMS2
GSM335567	gene.cluster_B	Cluster_2	GSE13294	-384.283	WM_Score_high	CMS2
GSM335568	gene.cluster_B	Cluster_2	GSE13294	-387.119	WM_Score_low	CMS2
GSM335569	gene.cluster_B	Cluster_2	GSE13294	-385.566	WM_Score_low	CMS2
GSM335571	gene.cluster_B	Cluster_2	GSE13294	-395.378	WM_Score_low	CMS2
GSM335573	gene.cluster_B	Cluster_1	GSE13294	-381.308	WM_Score_high	CMS2
GSM335582	gene.cluster_B	Cluster_2	GSE13294	-388.037	WM_Score_low	CMS2
GSM335583	gene.cluster_B	Cluster_2	GSE13294	-398.428	WM_Score_low	CMS2
GSM335584	gene.cluster_B	Cluster_2	GSE13294	-388.757	WM_Score_low	CMS2
GSM335589	gene.cluster_A	Cluster_1	GSE13294	-377.981	WM_Score_high	CMS2
GSM335591	gene.cluster_B	Cluster_2	GSE13294	-391.469	WM_Score_low	CMS2
GSM335592	gene.cluster_B	Cluster_2	GSE13294	-390.305	WM_Score_low	CMS2
GSM335593	gene.cluster_B	Cluster_1	GSE13294	-382.416	WM_Score_high	CMS2
GSM335594	gene.cluster_B	Cluster_2	GSE13294	-384.527	WM_Score_high	CMS2
GSM335596	gene.cluster_B	Cluster_2	GSE13294	-385.615	WM_Score_low	CMS2
GSM335598	gene.cluster_A	Cluster_1	GSE13294	-376.827	WM_Score_high	CMS2
GSM335600	gene.cluster_A	Cluster_1	GSE13294	-372.917	WM_Score_high	CMS2
GSM335601	gene.cluster_B	Cluster_2	GSE13294	-390.617	WM_Score_low	CMS2
GSM335602	gene.cluster_A	Cluster_1	GSE13294	-379.562	WM_Score_high	CMS2
GSM335603	gene.cluster_A	Cluster_1	GSE13294	-379.442	WM_Score_high	CMS2
GSM335605	gene.cluster_B	Cluster_1	GSE13294	-381.228	WM_Score_high	CMS2
GSM335613	gene.cluster_A	Cluster_1	GSE13294	-376.247	WM_Score_high	CMS2
GSM335615	gene.cluster_B	Cluster_2	GSE13294	-392.945	WM_Score_low	CMS2
GSM335616	gene.cluster_B	Cluster_2	GSE13294	-387.945	WM_Score_low	CMS2
GSM335618	gene.cluster_B	Cluster_2	GSE13294	-383.678	WM_Score_high	CMS2
GSM335625	gene.cluster_A	Cluster_1	GSE13294	-379.204	WM_Score_high	CMS2
GSM335631	gene.cluster_B	Cluster_2	GSE13294	-399.367	WM_Score_low	CMS2
GSM335636	gene.cluster_B	Cluster_2	GSE13294	-390.938	WM_Score_low	CMS2
GSM335648	gene.cluster_A	Cluster_1	GSE13294	-374.982	WM_Score_high	CMS2
GSM335651	gene.cluster_B	Cluster_1	GSE13294	-384.705	WM_Score_high	CMS2
GSM335661	gene.cluster_B	Cluster_1	GSE13294	-382.688	WM_Score_high	CMS2
GSM358344	gene.cluster_A	Cluster_1	GSE14333	-373.329	WM_Score_high	CMS2
GSM358363	gene.cluster_B	Cluster_2	GSE14333	-389.647	WM_Score_low	CMS2
GSM358371	gene.cluster_B	Cluster_2	GSE14333	-396.661	WM_Score_low	CMS2
GSM358372	gene.cluster_B	Cluster_2	GSE14333	-403.947	WM_Score_low	CMS2
GSM358373	gene.cluster_B	Cluster_2	GSE14333	-404.588	WM_Score_low	CMS2
GSM358375	gene.cluster_B	Cluster_2	GSE14333	-399.659	WM_Score_low	CMS2
GSM358378	gene.cluster_B	Cluster_2	GSE14333	-403.211	WM_Score_low	CMS2
GSM358379	gene.cluster_B	Cluster_2	GSE14333	-389.298	WM_Score_low	CMS2
GSM358380	gene.cluster_B	Cluster_2	GSE14333	-393.896	WM_Score_low	CMS2
GSM358382	gene.cluster_B	Cluster_2	GSE14333	-389.937	WM_Score_low	CMS2
GSM358390	gene.cluster_A	Cluster_1	GSE14333	-379.994	WM_Score_high	CMS2
GSM358402	gene.cluster_B	Cluster_2	GSE14333	-392.994	WM_Score_low	CMS2
GSM358403	gene.cluster_A	Cluster_1	GSE14333	-379.2	WM_Score_high	CMS2
GSM358407	gene.cluster_A	Cluster_1	GSE14333	-379.589	WM_Score_high	CMS2
GSM358439	gene.cluster_B	Cluster_2	GSE14333	-390.781	WM_Score_low	CMS2
GSM358443	gene.cluster_B	Cluster_1	GSE14333	-384.352	WM_Score_high	CMS2
GSM358444	gene.cluster_B	Cluster_2	GSE14333	-388.163	WM_Score_low	CMS2
GSM358448	gene.cluster_B	Cluster_2	GSE14333	-392.959	WM_Score_low	CMS2
GSM358449	gene.cluster_B	Cluster_2	GSE14333	-394.221	WM_Score_low	CMS2
GSM358456	gene.cluster_B	Cluster_2	GSE14333	-394.118	WM_Score_low	CMS2
GSM358460	gene.cluster_B	Cluster_2	GSE14333	-389.59	WM_Score_low	CMS2
GSM358461	gene.cluster_B	Cluster_2	GSE14333	-398.825	WM_Score_low	CMS2
GSM358465	gene.cluster_B	Cluster_2	GSE14333	-391.976	WM_Score_low	CMS2
GSM358466	gene.cluster_A	Cluster_1	GSE14333	-376.029	WM_Score_high	CMS2
GSM358471	gene.cluster_B	Cluster_2	GSE14333	-390.637	WM_Score_low	CMS2
GSM358474	gene.cluster_B	Cluster_2	GSE14333	-388.372	WM_Score_low	CMS2
GSM358476	gene.cluster_B	Cluster_2	GSE14333	-393.367	WM_Score_low	CMS2
GSM358490	gene.cluster_B	Cluster_2	GSE14333	-391.484	WM_Score_low	CMS2
GSM358540	gene.cluster_B	Cluster_1	GSE14333	-385.04	WM_Score_low	CMS2
GSM358542	gene.cluster_A	Cluster_1	GSE14333	-380.824	WM_Score_high	CMS2
GSM358544	gene.cluster_A	Cluster_1	GSE14333	-380.921	WM_Score_high	CMS2
GSM358547	gene.cluster_B	Cluster_2	GSE14333	-397.468	WM_Score_low	CMS2
GSM358549	gene.cluster_B	Cluster_2	GSE14333	-394.606	WM_Score_low	CMS2
GSM358550	gene.cluster_B	Cluster_2	GSE14333	-396.484	WM_Score_low	CMS2
GSM358552	gene.cluster_B	Cluster_2	GSE14333	-386.612	WM_Score_low	CMS2
GSM358556	gene.cluster_B	Cluster_2	GSE14333	-401.937	WM_Score_low	CMS2
GSM358557	gene.cluster_A	Cluster_1	GSE14333	-380.846	WM_Score_high	CMS2
GSM358560	gene.cluster_B	Cluster_2	GSE14333	-391.261	WM_Score_low	CMS2
GSM358561	gene.cluster_B	Cluster_2	GSE14333	-398.425	WM_Score_low	CMS2
GSM358565	gene.cluster_B	Cluster_1	GSE14333	-385.548	WM_Score_low	CMS2
GSM358566	gene.cluster_B	Cluster_2	GSE14333	-394.704	WM_Score_low	CMS2
GSM358600	gene.cluster_A	Cluster_1	GSE14333	-373.998	WM_Score_high	CMS2
GSM358612	gene.cluster_B	Cluster_2	GSE14333	-388.674	WM_Score_low	CMS2
GSM358613	gene.cluster_B	Cluster_2	GSE14333	-400.393	WM_Score_low	CMS2
GSM358615	gene.cluster_B	Cluster_2	GSE14333	-386.576	WM_Score_low	CMS2
GSM358616	gene.cluster_B	Cluster_2	GSE14333	-396.19	WM_Score_low	CMS2
GSM358617	gene.cluster_A	Cluster_2	GSE14333	-380.231	WM_Score_high	CMS2
GSM358618	gene.cluster_B	Cluster_2	GSE14333	-395.785	WM_Score_low	CMS2
GSM358619	gene.cluster_B	Cluster_2	GSE14333	-392.985	WM_Score_low	CMS2
GSM358623	gene.cluster_B	Cluster_2	GSE14333	-397.211	WM_Score_low	CMS2
GSM358624	gene.cluster_A	Cluster_1	GSE14333	-381.375	WM_Score_high	CMS2
GSM358629	gene.cluster_B	Cluster_2	GSE14333	-386.651	WM_Score_low	CMS2
GSM523257	gene.cluster_B	Cluster_2	GSE20916	-395.842	WM_Score_low	CMS2
GSM523258	gene.cluster_B	Cluster_2	GSE20916	-396.542	WM_Score_low	CMS2
GSM523262	gene.cluster_B	Cluster_2	GSE20916	-395.849	WM_Score_low	CMS2
GSM523263	gene.cluster_B	Cluster_2	GSE20916	-396.958	WM_Score_low	CMS2
GSM523278	gene.cluster_B	Cluster_2	GSE20916	-394.163	WM_Score_low	CMS2
GSM523293	gene.cluster_A	Cluster_2	GSE20916	-380.692	WM_Score_high	CMS2
GSM523308	gene.cluster_B	Cluster_2	GSE20916	-387.839	WM_Score_low	CMS2
GSM523309	gene.cluster_B	Cluster_2	GSE20916	-387.969	WM_Score_low	CMS2
GSM523313	gene.cluster_B	Cluster_2	GSE20916	-392.941	WM_Score_low	CMS2
GSM523315	gene.cluster_B	Cluster_2	GSE20916	-388.403	WM_Score_low	CMS2
GSM523333	gene.cluster_B	Cluster_2	GSE20916	-394.415	WM_Score_low	CMS2
GSM523336	gene.cluster_B	Cluster_2	GSE20916	-388.44	WM_Score_low	CMS2
GSM523347	gene.cluster_A	Cluster_1	GSE20916	-381.946	WM_Score_high	CMS2
GSM523348	gene.cluster_B	Cluster_2	GSE20916	-390.345	WM_Score_low	CMS2
GSM523354	gene.cluster_B	Cluster_2	GSE20916	-387.583	WM_Score_low	CMS2
GSM523372	gene.cluster_B	Cluster_2	GSE20916	-398.076	WM_Score_low	CMS2
GSM523384	gene.cluster_B	Cluster_2	GSE20916	-383.003	WM_Score_high	CMS2
GSM929494	gene.cluster_B	Cluster_2	GSE37892	-393.765	WM_Score_low	CMS2
GSM929495	gene.cluster_B	Cluster_2	GSE37892	-387.721	WM_Score_low	CMS2
GSM929498	gene.cluster_B	Cluster_2	GSE37892	-399.427	WM_Score_low	CMS2
GSM929506	gene.cluster_B	Cluster_2	GSE37892	-395.421	WM_Score_low	CMS2
GSM929514	gene.cluster_B	Cluster_2	GSE37892	-391.281	WM_Score_low	CMS2
GSM929515	gene.cluster_B	Cluster_2	GSE37892	-391.509	WM_Score_low	CMS2
GSM929516	gene.cluster_A	Cluster_1	GSE37892	-380.949	WM_Score_high	CMS2
GSM929519	gene.cluster_B	Cluster_1	GSE37892	-384.813	WM_Score_high	CMS2
GSM929524	gene.cluster_B	Cluster_1	GSE37892	-387.899	WM_Score_low	CMS2
GSM929525	gene.cluster_B	Cluster_1	GSE37892	-382.316	WM_Score_high	CMS2
GSM929526	gene.cluster_B	Cluster_1	GSE37892	-385.829	WM_Score_low	CMS2
GSM929528	gene.cluster_B	Cluster_2	GSE37892	-396.653	WM_Score_low	CMS2
GSM929529	gene.cluster_B	Cluster_2	GSE37892	-386.949	WM_Score_low	CMS2
GSM929532	gene.cluster_B	Cluster_2	GSE37892	-385.078	WM_Score_low	CMS2
GSM929533	gene.cluster_B	Cluster_2	GSE37892	-394.726	WM_Score_low	CMS2
GSM929535	gene.cluster_B	Cluster_2	GSE37892	-396.134	WM_Score_low	CMS2
GSM929536	gene.cluster_B	Cluster_2	GSE37892	-392.893	WM_Score_low	CMS2
GSM929537	gene.cluster_B	Cluster_2	GSE37892	-389.634	WM_Score_low	CMS2
GSM929540	gene.cluster_B	Cluster_2	GSE37892	-391.825	WM_Score_low	CMS2
GSM929546	gene.cluster_B	Cluster_2	GSE37892	-393.645	WM_Score_low	CMS2
GSM929547	gene.cluster_B	Cluster_2	GSE37892	-401.234	WM_Score_low	CMS2
GSM929550	gene.cluster_B	Cluster_1	GSE37892	-387.854	WM_Score_low	CMS2
GSM929556	gene.cluster_B	Cluster_2	GSE37892	-392.843	WM_Score_low	CMS2
GSM929557	gene.cluster_B	Cluster_2	GSE37892	-394.22	WM_Score_low	CMS2
GSM929558	gene.cluster_B	Cluster_2	GSE37892	-392.235	WM_Score_low	CMS2
GSM929561	gene.cluster_B	Cluster_2	GSE37892	-392.6	WM_Score_low	CMS2
GSM929566	gene.cluster_B	Cluster_2	GSE37892	-388.257	WM_Score_low	CMS2
GSM929567	gene.cluster_B	Cluster_1	GSE37892	-383.847	WM_Score_high	CMS2
GSM929570	gene.cluster_B	Cluster_2	GSE37892	-397.567	WM_Score_low	CMS2
GSM929579	gene.cluster_B	Cluster_2	GSE37892	-391.874	WM_Score_low	CMS2
GSM929581	gene.cluster_B	Cluster_2	GSE37892	-398.203	WM_Score_low	CMS2
GSM929583	gene.cluster_B	Cluster_2	GSE37892	-394.133	WM_Score_low	CMS2
GSM929584	gene.cluster_B	Cluster_1	GSE37892	-388.042	WM_Score_low	CMS2
GSM929586	gene.cluster_B	Cluster_2	GSE37892	-395.961	WM_Score_low	CMS2
GSM929587	gene.cluster_B	Cluster_2	GSE37892	-389.737	WM_Score_low	CMS2
GSM929595	gene.cluster_B	Cluster_2	GSE37892	-391.347	WM_Score_low	CMS2
GSM929596	gene.cluster_B	Cluster_2	GSE37892	-392.976	WM_Score_low	CMS2
GSM929599	gene.cluster_B	Cluster_2	GSE37892	-388.844	WM_Score_low	CMS2
GSM929602	gene.cluster_B	Cluster_2	GSE37892	-396.694	WM_Score_low	CMS2
GSM929610	gene.cluster_B	Cluster_1	GSE37892	-384.973	WM_Score_high	CMS2
GSM929612	gene.cluster_B	Cluster_2	GSE37892	-386.522	WM_Score_low	CMS2
GSM929613	gene.cluster_B	Cluster_2	GSE37892	-395.322	WM_Score_low	CMS2
GSM929615	gene.cluster_B	Cluster_2	GSE37892	-395.201	WM_Score_low	CMS2
GSM971960	gene.cluster_B	Cluster_2	GSE39582	-390.945	WM_Score_low	CMS2
GSM971964	gene.cluster_B	Cluster_2	GSE39582	-392.474	WM_Score_low	CMS2
GSM971965	gene.cluster_B	Cluster_1	GSE39582	-382.267	WM_Score_high	CMS2
GSM971972	gene.cluster_B	Cluster_2	GSE39582	-391.173	WM_Score_low	CMS2
GSM971975	gene.cluster_B	Cluster_2	GSE39582	-393.088	WM_Score_low	CMS2
GSM971976	gene.cluster_B	Cluster_2	GSE39582	-394.888	WM_Score_low	CMS2
GSM971992	gene.cluster_B	Cluster_2	GSE39582	-392.443	WM_Score_low	CMS2
GSM971994	gene.cluster_B	Cluster_2	GSE39582	-390.533	WM_Score_low	CMS2
GSM971999	gene.cluster_B	Cluster_2	GSE39582	-386.326	WM_Score_low	CMS2
GSM972000	gene.cluster_B	Cluster_1	GSE39582	-383.4	WM_Score_high	CMS2
GSM972003	gene.cluster_B	Cluster_1	GSE39582	-386.034	WM_Score_low	CMS2
GSM972004	gene.cluster_B	Cluster_2	GSE39582	-386.37	WM_Score_low	CMS2
GSM972013	gene.cluster_B	Cluster_2	GSE39582	-389.652	WM_Score_low	CMS2
GSM972014	gene.cluster_B	Cluster_2	GSE39582	-396.739	WM_Score_low	CMS2
GSM972017	gene.cluster_A	Cluster_1	GSE39582	-369.203	WM_Score_high	CMS2
GSM972018	gene.cluster_A	Cluster_1	GSE39582	-373.675	WM_Score_high	CMS2
GSM972020	gene.cluster_B	Cluster_2	GSE39582	-384.547	WM_Score_high	CMS2
GSM972022	gene.cluster_A	Cluster_1	GSE39582	-373.336	WM_Score_high	CMS2
GSM972024	gene.cluster_B	Cluster_2	GSE39582	-387.452	WM_Score_low	CMS2
GSM972025	gene.cluster_A	Cluster_1	GSE39582	-374.773	WM_Score_high	CMS2
GSM972027	gene.cluster_A	Cluster_1	GSE39582	-373.78	WM_Score_high	CMS2
GSM972028	gene.cluster_A	Cluster_1	GSE39582	-367.83	WM_Score_high	CMS2
GSM972031	gene.cluster_A	Cluster_1	GSE39582	-379.487	WM_Score_high	CMS2
GSM972032	gene.cluster_B	Cluster_2	GSE39582	-388.908	WM_Score_low	CMS2
GSM972033	gene.cluster_B	Cluster_1	GSE39582	-384.555	WM_Score_high	CMS2
GSM972034	gene.cluster_A	Cluster_1	GSE39582	-380.634	WM_Score_high	CMS2
GSM972035	gene.cluster_B	Cluster_2	GSE39582	-398.231	WM_Score_low	CMS2
GSM972038	gene.cluster_B	Cluster_2	GSE39582	-393.132	WM_Score_low	CMS2
GSM972040	gene.cluster_B	Cluster_2	GSE39582	-392.225	WM_Score_low	CMS2
GSM972041	gene.cluster_B	Cluster_1	GSE39582	-386.8	WM_Score_low	CMS2
GSM972043	gene.cluster_B	Cluster_2	GSE39582	-398.987	WM_Score_low	CMS2
GSM972048	gene.cluster_B	Cluster_2	GSE39582	-391.911	WM_Score_low	CMS2
GSM972052	gene.cluster_B	Cluster_2	GSE39582	-393.276	WM_Score_low	CMS2
GSM972053	gene.cluster_B	Cluster_2	GSE39582	-394.87	WM_Score_low	CMS2
GSM972057	gene.cluster_B	Cluster_2	GSE39582	-388.879	WM_Score_low	CMS2
GSM972060	gene.cluster_B	Cluster_2	GSE39582	-391.807	WM_Score_low	CMS2
GSM972061	gene.cluster_A	Cluster_1	GSE39582	-377.915	WM_Score_high	CMS2
GSM972062	gene.cluster_B	Cluster_2	GSE39582	-388.602	WM_Score_low	CMS2
GSM972065	gene.cluster_B	Cluster_2	GSE39582	-393.757	WM_Score_low	CMS2
GSM972066	gene.cluster_B	Cluster_2	GSE39582	-394.032	WM_Score_low	CMS2
GSM972071	gene.cluster_B	Cluster_2	GSE39582	-394.153	WM_Score_low	CMS2
GSM972074	gene.cluster_B	Cluster_2	GSE39582	-385.047	WM_Score_low	CMS2
GSM972078	gene.cluster_B	Cluster_2	GSE39582	-390.976	WM_Score_low	CMS2
GSM972081	gene.cluster_B	Cluster_2	GSE39582	-390.438	WM_Score_low	CMS2
GSM972085	gene.cluster_B	Cluster_1	GSE39582	-387.633	WM_Score_low	CMS2
GSM972086	gene.cluster_B	Cluster_2	GSE39582	-399.962	WM_Score_low	CMS2
GSM972087	gene.cluster_B	Cluster_2	GSE39582	-394.203	WM_Score_low	CMS2
GSM972090	gene.cluster_B	Cluster_1	GSE39582	-388.504	WM_Score_low	CMS2
GSM972096	gene.cluster_B	Cluster_1	GSE39582	-382.968	WM_Score_high	CMS2
GSM972099	gene.cluster_B	Cluster_1	GSE39582	-386.411	WM_Score_low	CMS2
GSM972105	gene.cluster_A	Cluster_1	GSE39582	-368.205	WM_Score_high	CMS2
GSM972106	gene.cluster_B	Cluster_2	GSE39582	-385.87	WM_Score_low	CMS2
GSM972107	gene.cluster_A	Cluster_1	GSE39582	-380.303	WM_Score_high	CMS2
GSM972108	gene.cluster_B	Cluster_2	GSE39582	-393.364	WM_Score_low	CMS2
GSM972115	gene.cluster_A	Cluster_1	GSE39582	-374.005	WM_Score_high	CMS2
GSM972119	gene.cluster_B	Cluster_1	GSE39582	-385.219	WM_Score_low	CMS2
GSM972122	gene.cluster_B	Cluster_1	GSE39582	-388.465	WM_Score_low	CMS2
GSM972123	gene.cluster_B	Cluster_2	GSE39582	-392.01	WM_Score_low	CMS2
GSM972124	gene.cluster_A	Cluster_2	GSE39582	-381.109	WM_Score_high	CMS2
GSM972126	gene.cluster_B	Cluster_2	GSE39582	-392.124	WM_Score_low	CMS2
GSM972130	gene.cluster_A	Cluster_1	GSE39582	-381.297	WM_Score_high	CMS2
GSM972136	gene.cluster_B	Cluster_2	GSE39582	-389.092	WM_Score_low	CMS2
GSM972137	gene.cluster_B	Cluster_2	GSE39582	-385.754	WM_Score_low	CMS2
GSM972138	gene.cluster_A	Cluster_2	GSE39582	-380.784	WM_Score_high	CMS2
GSM972139	gene.cluster_A	Cluster_1	GSE39582	-381.046	WM_Score_high	CMS2
GSM972142	gene.cluster_B	Cluster_1	GSE39582	-381.417	WM_Score_high	CMS2
GSM972143	gene.cluster_B	Cluster_2	GSE39582	-383.94	WM_Score_high	CMS2
GSM972144	gene.cluster_A	Cluster_1	GSE39582	-377.528	WM_Score_high	CMS2
GSM972147	gene.cluster_B	Cluster_2	GSE39582	-388.668	WM_Score_low	CMS2
GSM972148	gene.cluster_B	Cluster_2	GSE39582	-384.236	WM_Score_high	CMS2
GSM972149	gene.cluster_A	Cluster_1	GSE39582	-374.578	WM_Score_high	CMS2
GSM972150	gene.cluster_A	Cluster_1	GSE39582	-376.603	WM_Score_high	CMS2
GSM972151	gene.cluster_B	Cluster_2	GSE39582	-386.506	WM_Score_low	CMS2
GSM972152	gene.cluster_B	Cluster_2	GSE39582	-387.623	WM_Score_low	CMS2
GSM972153	gene.cluster_B	Cluster_2	GSE39582	-386.82	WM_Score_low	CMS2
GSM972154	gene.cluster_B	Cluster_1	GSE39582	-383.774	WM_Score_high	CMS2
GSM972155	gene.cluster_B	Cluster_2	GSE39582	-386.678	WM_Score_low	CMS2
GSM972156	gene.cluster_B	Cluster_1	GSE39582	-381.603	WM_Score_high	CMS2
GSM972157	gene.cluster_B	Cluster_2	GSE39582	-384.353	WM_Score_high	CMS2
GSM972160	gene.cluster_A	Cluster_1	GSE39582	-378.886	WM_Score_high	CMS2
GSM972166	gene.cluster_A	Cluster_1	GSE39582	-377.22	WM_Score_high	CMS2
GSM972167	gene.cluster_B	Cluster_2	GSE39582	-384.941	WM_Score_high	CMS2
GSM972169	gene.cluster_B	Cluster_2	GSE39582	-383.467	WM_Score_high	CMS2
GSM972170	gene.cluster_B	Cluster_2	GSE39582	-387.288	WM_Score_low	CMS2
GSM972173	gene.cluster_B	Cluster_1	GSE39582	-382.993	WM_Score_high	CMS2
GSM972174	gene.cluster_A	Cluster_1	GSE39582	-376.252	WM_Score_high	CMS2
GSM972175	gene.cluster_B	Cluster_2	GSE39582	-385.069	WM_Score_low	CMS2
GSM972177	gene.cluster_A	Cluster_1	GSE39582	-365.836	WM_Score_high	CMS2
GSM972182	gene.cluster_B	Cluster_2	GSE39582	-382.604	WM_Score_high	CMS2
GSM972185	gene.cluster_A	Cluster_1	GSE39582	-380.525	WM_Score_high	CMS2
GSM972188	gene.cluster_A	Cluster_1	GSE39582	-379.785	WM_Score_high	CMS2
GSM972190	gene.cluster_A	Cluster_1	GSE39582	-380.1	WM_Score_high	CMS2
GSM972193	gene.cluster_A	Cluster_1	GSE39582	-380.023	WM_Score_high	CMS2
GSM972194	gene.cluster_B	Cluster_2	GSE39582	-388.818	WM_Score_low	CMS2
GSM972198	gene.cluster_B	Cluster_2	GSE39582	-391.871	WM_Score_low	CMS2
GSM972199	gene.cluster_B	Cluster_2	GSE39582	-386.66	WM_Score_low	CMS2
GSM972200	gene.cluster_B	Cluster_2	GSE39582	-385.169	WM_Score_low	CMS2
GSM972202	gene.cluster_B	Cluster_2	GSE39582	-392.293	WM_Score_low	CMS2
GSM972203	gene.cluster_B	Cluster_2	GSE39582	-392.165	WM_Score_low	CMS2
GSM972205	gene.cluster_B	Cluster_2	GSE39582	-385.121	WM_Score_low	CMS2
GSM972206	gene.cluster_A	Cluster_1	GSE39582	-376.492	WM_Score_high	CMS2
GSM972211	gene.cluster_A	Cluster_1	GSE39582	-376.352	WM_Score_high	CMS2
GSM972216	gene.cluster_B	Cluster_2	GSE39582	-391.773	WM_Score_low	CMS2
GSM972217	gene.cluster_B	Cluster_2	GSE39582	-385.906	WM_Score_low	CMS2
GSM972219	gene.cluster_B	Cluster_1	GSE39582	-381.328	WM_Score_high	CMS2
GSM972230	gene.cluster_B	Cluster_2	GSE39582	-389.335	WM_Score_low	CMS2
GSM972233	gene.cluster_B	Cluster_2	GSE39582	-391.24	WM_Score_low	CMS2
GSM972236	gene.cluster_B	Cluster_2	GSE39582	-385.806	WM_Score_low	CMS2
GSM972237	gene.cluster_B	Cluster_1	GSE39582	-387.708	WM_Score_low	CMS2
GSM972243	gene.cluster_A	Cluster_2	GSE39582	-379.454	WM_Score_high	CMS2
GSM972244	gene.cluster_A	Cluster_1	GSE39582	-368.569	WM_Score_high	CMS2
GSM972246	gene.cluster_B	Cluster_2	GSE39582	-382.207	WM_Score_high	CMS2
GSM972247	gene.cluster_A	Cluster_1	GSE39582	-376.171	WM_Score_high	CMS2
GSM972248	gene.cluster_A	Cluster_1	GSE39582	-375.884	WM_Score_high	CMS2
GSM972249	gene.cluster_B	Cluster_1	GSE39582	-380.956	WM_Score_high	CMS2
GSM972250	gene.cluster_B	Cluster_2	GSE39582	-388.84	WM_Score_low	CMS2
GSM972253	gene.cluster_A	Cluster_1	GSE39582	-379.082	WM_Score_high	CMS2
GSM972256	gene.cluster_A	Cluster_1	GSE39582	-369.678	WM_Score_high	CMS2
GSM972257	gene.cluster_B	Cluster_2	GSE39582	-382.731	WM_Score_high	CMS2
GSM972258	gene.cluster_A	Cluster_1	GSE39582	-376.999	WM_Score_high	CMS2
GSM972260	gene.cluster_A	Cluster_1	GSE39582	-377.377	WM_Score_high	CMS2
GSM972267	gene.cluster_A	Cluster_1	GSE39582	-376.105	WM_Score_high	CMS2
GSM972271	gene.cluster_B	Cluster_1	GSE39582	-382.155	WM_Score_high	CMS2
GSM972272	gene.cluster_A	Cluster_1	GSE39582	-370.274	WM_Score_high	CMS2
GSM972281	gene.cluster_B	Cluster_2	GSE39582	-390.832	WM_Score_low	CMS2
GSM972284	gene.cluster_B	Cluster_2	GSE39582	-383.824	WM_Score_high	CMS2
GSM972288	gene.cluster_A	Cluster_1	GSE39582	-369.865	WM_Score_high	CMS2
GSM972289	gene.cluster_B	Cluster_2	GSE39582	-391.2	WM_Score_low	CMS2
GSM972299	gene.cluster_A	Cluster_1	GSE39582	-375.416	WM_Score_high	CMS2
GSM972302	gene.cluster_B	Cluster_2	GSE39582	-395.801	WM_Score_low	CMS2
GSM972303	gene.cluster_B	Cluster_2	GSE39582	-400.247	WM_Score_low	CMS2
GSM972306	gene.cluster_B	Cluster_2	GSE39582	-394.346	WM_Score_low	CMS2
GSM972307	gene.cluster_B	Cluster_2	GSE39582	-393.633	WM_Score_low	CMS2
GSM972309	gene.cluster_B	Cluster_2	GSE39582	-401.795	WM_Score_low	CMS2
GSM972312	gene.cluster_B	Cluster_2	GSE39582	-399.753	WM_Score_low	CMS2
GSM972313	gene.cluster_B	Cluster_2	GSE39582	-399.892	WM_Score_low	CMS2
GSM972318	gene.cluster_B	Cluster_2	GSE39582	-397.038	WM_Score_low	CMS2
GSM972319	gene.cluster_B	Cluster_2	GSE39582	-395.914	WM_Score_low	CMS2
GSM972320	gene.cluster_B	Cluster_2	GSE39582	-390.434	WM_Score_low	CMS2
GSM972321	gene.cluster_B	Cluster_2	GSE39582	-395.614	WM_Score_low	CMS2
GSM972322	gene.cluster_B	Cluster_2	GSE39582	-388.054	WM_Score_low	CMS2
GSM972323	gene.cluster_B	Cluster_2	GSE39582	-399.482	WM_Score_low	CMS2
GSM972324	gene.cluster_B	Cluster_2	GSE39582	-395.875	WM_Score_low	CMS2
GSM972328	gene.cluster_B	Cluster_2	GSE39582	-397.264	WM_Score_low	CMS2
GSM972331	gene.cluster_B	Cluster_2	GSE39582	-395.158	WM_Score_low	CMS2
GSM972333	gene.cluster_B	Cluster_2	GSE39582	-396.446	WM_Score_low	CMS2
GSM972335	gene.cluster_B	Cluster_2	GSE39582	-398.068	WM_Score_low	CMS2
GSM972336	gene.cluster_B	Cluster_2	GSE39582	-395.434	WM_Score_low	CMS2
GSM972338	gene.cluster_B	Cluster_2	GSE39582	-393.12	WM_Score_low	CMS2
GSM972339	gene.cluster_B	Cluster_2	GSE39582	-396.16	WM_Score_low	CMS2
GSM972340	gene.cluster_B	Cluster_2	GSE39582	-390.131	WM_Score_low	CMS2
GSM972341	gene.cluster_B	Cluster_2	GSE39582	-396.302	WM_Score_low	CMS2
GSM972342	gene.cluster_B	Cluster_2	GSE39582	-388.774	WM_Score_low	CMS2
GSM972343	gene.cluster_B	Cluster_2	GSE39582	-397.129	WM_Score_low	CMS2
GSM972344	gene.cluster_B	Cluster_2	GSE39582	-402.658	WM_Score_low	CMS2
GSM972347	gene.cluster_B	Cluster_2	GSE39582	-400.288	WM_Score_low	CMS2
GSM972348	gene.cluster_B	Cluster_2	GSE39582	-397.138	WM_Score_low	CMS2
GSM972351	gene.cluster_B	Cluster_2	GSE39582	-389.897	WM_Score_low	CMS2
GSM972356	gene.cluster_B	Cluster_2	GSE39582	-397.357	WM_Score_low	CMS2
GSM972358	gene.cluster_B	Cluster_2	GSE39582	-395.405	WM_Score_low	CMS2
GSM972362	gene.cluster_B	Cluster_2	GSE39582	-391.911	WM_Score_low	CMS2
GSM972363	gene.cluster_B	Cluster_2	GSE39582	-394.165	WM_Score_low	CMS2
GSM972368	gene.cluster_B	Cluster_2	GSE39582	-395.942	WM_Score_low	CMS2
GSM972370	gene.cluster_B	Cluster_2	GSE39582	-387.272	WM_Score_low	CMS2
GSM972371	gene.cluster_B	Cluster_2	GSE39582	-385.987	WM_Score_low	CMS2
GSM972372	gene.cluster_B	Cluster_2	GSE39582	-389.446	WM_Score_low	CMS2
GSM972373	gene.cluster_B	Cluster_1	GSE39582	-385.466	WM_Score_low	CMS2
GSM972374	gene.cluster_B	Cluster_2	GSE39582	-385.884	WM_Score_low	CMS2
GSM972378	gene.cluster_A	Cluster_1	GSE39582	-376.221	WM_Score_high	CMS2
GSM972381	gene.cluster_A	Cluster_1	GSE39582	-367.02	WM_Score_high	CMS2
GSM972382	gene.cluster_B	Cluster_2	GSE39582	-390.284	WM_Score_low	CMS2
GSM972383	gene.cluster_B	Cluster_2	GSE39582	-388.736	WM_Score_low	CMS2
GSM972386	gene.cluster_B	Cluster_2	GSE39582	-394.77	WM_Score_low	CMS2
GSM972387	gene.cluster_B	Cluster_2	GSE39582	-396.642	WM_Score_low	CMS2
GSM972388	gene.cluster_B	Cluster_2	GSE39582	-398.706	WM_Score_low	CMS2
GSM972392	gene.cluster_B	Cluster_2	GSE39582	-384.587	WM_Score_high	CMS2
GSM972393	gene.cluster_A	Cluster_1	GSE39582	-380.251	WM_Score_high	CMS2
GSM972395	gene.cluster_B	Cluster_2	GSE39582	-388.176	WM_Score_low	CMS2
GSM972397	gene.cluster_B	Cluster_2	GSE39582	-398.62	WM_Score_low	CMS2
GSM972398	gene.cluster_B	Cluster_2	GSE39582	-391.359	WM_Score_low	CMS2
GSM972399	gene.cluster_B	Cluster_2	GSE39582	-390.856	WM_Score_low	CMS2
GSM972404	gene.cluster_B	Cluster_2	GSE39582	-391.476	WM_Score_low	CMS2
GSM972407	gene.cluster_B	Cluster_2	GSE39582	-388.168	WM_Score_low	CMS2
GSM972411	gene.cluster_B	Cluster_2	GSE39582	-391.171	WM_Score_low	CMS2
GSM972414	gene.cluster_B	Cluster_2	GSE39582	-389.905	WM_Score_low	CMS2
GSM972415	gene.cluster_B	Cluster_2	GSE39582	-388.624	WM_Score_low	CMS2
GSM972418	gene.cluster_B	Cluster_2	GSE39582	-385.612	WM_Score_low	CMS2
GSM972423	gene.cluster_A	Cluster_1	GSE39582	-376.055	WM_Score_high	CMS2
GSM972424	gene.cluster_A	Cluster_1	GSE39582	-374.933	WM_Score_high	CMS2
GSM972427	gene.cluster_A	Cluster_1	GSE39582	-375.48	WM_Score_high	CMS2
GSM972432	gene.cluster_A	Cluster_1	GSE39582	-379.658	WM_Score_high	CMS2
GSM972434	gene.cluster_B	Cluster_2	GSE39582	-389.178	WM_Score_low	CMS2
GSM972435	gene.cluster_B	Cluster_1	GSE39582	-382.755	WM_Score_high	CMS2
GSM972436	gene.cluster_B	Cluster_1	GSE39582	-381.913	WM_Score_high	CMS2
GSM972442	gene.cluster_B	Cluster_2	GSE39582	-383.318	WM_Score_high	CMS2
GSM972450	gene.cluster_B	Cluster_2	GSE39582	-397.158	WM_Score_low	CMS2
GSM972451	gene.cluster_B	Cluster_2	GSE39582	-398.654	WM_Score_low	CMS2
GSM972454	gene.cluster_B	Cluster_2	GSE39582	-394.826	WM_Score_low	CMS2
GSM972456	gene.cluster_B	Cluster_2	GSE39582	-394.527	WM_Score_low	CMS2
GSM972460	gene.cluster_B	Cluster_2	GSE39582	-392.564	WM_Score_low	CMS2
GSM972461	gene.cluster_B	Cluster_2	GSE39582	-396.032	WM_Score_low	CMS2
GSM972462	gene.cluster_B	Cluster_2	GSE39582	-400.841	WM_Score_low	CMS2
GSM972466	gene.cluster_B	Cluster_2	GSE39582	-402.327	WM_Score_low	CMS2
GSM972468	gene.cluster_B	Cluster_2	GSE39582	-396.956	WM_Score_low	CMS2
GSM972469	gene.cluster_B	Cluster_2	GSE39582	-393.437	WM_Score_low	CMS2
GSM972474	gene.cluster_B	Cluster_2	GSE39582	-395.82	WM_Score_low	CMS2
GSM972478	gene.cluster_B	Cluster_2	GSE39582	-392.299	WM_Score_low	CMS2
GSM972483	gene.cluster_B	Cluster_2	GSE39582	-393.8	WM_Score_low	CMS2
GSM972485	gene.cluster_B	Cluster_2	GSE39582	-387.781	WM_Score_low	CMS2
GSM972490	gene.cluster_B	Cluster_2	GSE39582	-403.329	WM_Score_low	CMS2
GSM972491	gene.cluster_B	Cluster_2	GSE39582	-401.518	WM_Score_low	CMS2
GSM972492	gene.cluster_B	Cluster_2	GSE39582	-402.259	WM_Score_low	CMS2
GSM972495	gene.cluster_A	Cluster_2	GSE39582	-381.046	WM_Score_high	CMS2
GSM972497	gene.cluster_B	Cluster_2	GSE39582	-395.494	WM_Score_low	CMS2
GSM972498	gene.cluster_B	Cluster_2	GSE39582	-394.435	WM_Score_low	CMS2
GSM972501	gene.cluster_B	Cluster_2	GSE39582	-387.631	WM_Score_low	CMS2
GSM972505	gene.cluster_A	Cluster_1	GSE39582	-380.952	WM_Score_high	CMS2
GSM972506	gene.cluster_A	Cluster_1	GSE39582	-378.249	WM_Score_high	CMS2
GSM972508	gene.cluster_B	Cluster_2	GSE39582	-390.051	WM_Score_low	CMS2
GSM972509	gene.cluster_B	Cluster_2	GSE39582	-387.95	WM_Score_low	CMS2
GSM972511	gene.cluster_B	Cluster_2	GSE39582	-394.047	WM_Score_low	CMS2
GSM972513	gene.cluster_B	Cluster_2	GSE39582	-387.188	WM_Score_low	CMS2
GSM972514	gene.cluster_B	Cluster_2	GSE39582	-391.404	WM_Score_low	CMS2
GSM972515	gene.cluster_B	Cluster_2	GSE39582	-395.129	WM_Score_low	CMS2
GSM972516	gene.cluster_B	Cluster_1	GSE39582	-387.364	WM_Score_low	CMS2
GSM335523	gene.cluster_B	Cluster_1	GSE13294	-381.853	WM_Score_high	CMS3
GSM335529	gene.cluster_B	Cluster_1	GSE13294	-383.572	WM_Score_high	CMS3
GSM335550	gene.cluster_B	Cluster_2	GSE13294	-389.138	WM_Score_low	CMS3
GSM335570	gene.cluster_B	Cluster_2	GSE13294	-388.22	WM_Score_low	CMS3
GSM335572	gene.cluster_A	Cluster_1	GSE13294	-378.099	WM_Score_high	CMS3
GSM335579	gene.cluster_B	Cluster_1	GSE13294	-387.008	WM_Score_low	CMS3
GSM335581	gene.cluster_A	Cluster_1	GSE13294	-375.632	WM_Score_high	CMS3
GSM335586	gene.cluster_A	Cluster_1	GSE13294	-364.26	WM_Score_high	CMS3
GSM335597	gene.cluster_A	Cluster_2	GSE13294	-379.453	WM_Score_high	CMS3
GSM335607	gene.cluster_A	Cluster_1	GSE13294	-379.733	WM_Score_high	CMS3
GSM335611	gene.cluster_A	Cluster_1	GSE13294	-373.19	WM_Score_high	CMS3
GSM335624	gene.cluster_A	Cluster_1	GSE13294	-378.178	WM_Score_high	CMS3
GSM335627	gene.cluster_A	Cluster_2	GSE13294	-380.001	WM_Score_high	CMS3
GSM335632	gene.cluster_B	Cluster_2	GSE13294	-398.204	WM_Score_low	CMS3
GSM335639	gene.cluster_B	Cluster_2	GSE13294	-392.502	WM_Score_low	CMS3
GSM335646	gene.cluster_B	Cluster_2	GSE13294	-387.37	WM_Score_low	CMS3
GSM358354	gene.cluster_B	Cluster_2	GSE14333	-386.561	WM_Score_low	CMS3
GSM358355	gene.cluster_A	Cluster_1	GSE14333	-372.661	WM_Score_high	CMS3
GSM358357	gene.cluster_B	Cluster_1	GSE14333	-383.698	WM_Score_high	CMS3
GSM358362	gene.cluster_A	Cluster_1	GSE14333	-374.175	WM_Score_high	CMS3
GSM358369	gene.cluster_A	Cluster_1	GSE14333	-372.196	WM_Score_high	CMS3
GSM358374	gene.cluster_B	Cluster_2	GSE14333	-385.731	WM_Score_low	CMS3
GSM358381	gene.cluster_B	Cluster_1	GSE14333	-384.359	WM_Score_high	CMS3
GSM358428	gene.cluster_A	Cluster_1	GSE14333	-363.987	WM_Score_high	CMS3
GSM358445	gene.cluster_B	Cluster_2	GSE14333	-398.282	WM_Score_low	CMS3
GSM358451	gene.cluster_B	Cluster_2	GSE14333	-397.177	WM_Score_low	CMS3
GSM358455	gene.cluster_B	Cluster_2	GSE14333	-384.811	WM_Score_high	CMS3
GSM358459	gene.cluster_B	Cluster_2	GSE14333	-404.279	WM_Score_low	CMS3
GSM358464	gene.cluster_B	Cluster_2	GSE14333	-386.583	WM_Score_low	CMS3
GSM358469	gene.cluster_B	Cluster_2	GSE14333	-385.435	WM_Score_low	CMS3
GSM358473	gene.cluster_A	Cluster_1	GSE14333	-371.566	WM_Score_high	CMS3
GSM358543	gene.cluster_B	Cluster_2	GSE14333	-385.074	WM_Score_low	CMS3
GSM358564	gene.cluster_A	Cluster_1	GSE14333	-378.95	WM_Score_high	CMS3
GSM358599	gene.cluster_A	Cluster_1	GSE14333	-377.45	WM_Score_high	CMS3
GSM358620	gene.cluster_B	Cluster_2	GSE14333	-384.987	WM_Score_high	CMS3
GSM358622	gene.cluster_A	Cluster_1	GSE14333	-379.976	WM_Score_high	CMS3
GSM523342	gene.cluster_B	Cluster_2	GSE20916	-384.714	WM_Score_high	CMS3
GSM523353	gene.cluster_B	Cluster_2	GSE20916	-383.683	WM_Score_high	CMS3
GSM929497	gene.cluster_B	Cluster_1	GSE37892	-383.402	WM_Score_high	CMS3
GSM929517	gene.cluster_A	Cluster_2	GSE37892	-381.373	WM_Score_high	CMS3
GSM929518	gene.cluster_A	Cluster_1	GSE37892	-373.767	WM_Score_high	CMS3
GSM929522	gene.cluster_A	Cluster_1	GSE37892	-374.269	WM_Score_high	CMS3
GSM929527	gene.cluster_A	Cluster_1	GSE37892	-380.51	WM_Score_high	CMS3
GSM929542	gene.cluster_B	Cluster_2	GSE37892	-388.844	WM_Score_low	CMS3
GSM929543	gene.cluster_B	Cluster_2	GSE37892	-397.557	WM_Score_low	CMS3
GSM929551	gene.cluster_B	Cluster_2	GSE37892	-390.934	WM_Score_low	CMS3
GSM929560	gene.cluster_B	Cluster_2	GSE37892	-386.693	WM_Score_low	CMS3
GSM929563	gene.cluster_B	Cluster_2	GSE37892	-392.344	WM_Score_low	CMS3
GSM929564	gene.cluster_A	Cluster_1	GSE37892	-373.846	WM_Score_high	CMS3
GSM929571	gene.cluster_A	Cluster_1	GSE37892	-376.466	WM_Score_high	CMS3
GSM929576	gene.cluster_B	Cluster_2	GSE37892	-386.587	WM_Score_low	CMS3
GSM929577	gene.cluster_A	Cluster_1	GSE37892	-376.058	WM_Score_high	CMS3
GSM929580	gene.cluster_B	Cluster_1	GSE37892	-387.539	WM_Score_low	CMS3
GSM929589	gene.cluster_B	Cluster_2	GSE37892	-393.564	WM_Score_low	CMS3
GSM929597	gene.cluster_A	Cluster_1	GSE37892	-373.887	WM_Score_high	CMS3
GSM929605	gene.cluster_B	Cluster_2	GSE37892	-387.481	WM_Score_low	CMS3
GSM971959	gene.cluster_B	Cluster_2	GSE39582	-392.057	WM_Score_low	CMS3
GSM971967	gene.cluster_B	Cluster_2	GSE39582	-386.674	WM_Score_low	CMS3
GSM971970	gene.cluster_B	Cluster_2	GSE39582	-394.644	WM_Score_low	CMS3
GSM971974	gene.cluster_A	Cluster_1	GSE39582	-375.954	WM_Score_high	CMS3
GSM971985	gene.cluster_B	Cluster_2	GSE39582	-383.1	WM_Score_high	CMS3
GSM971989	gene.cluster_B	Cluster_1	GSE39582	-383.046	WM_Score_high	CMS3
GSM972002	gene.cluster_B	Cluster_2	GSE39582	-395.677	WM_Score_low	CMS3
GSM972005	gene.cluster_A	Cluster_2	GSE39582	-381.194	WM_Score_high	CMS3
GSM972012	gene.cluster_B	Cluster_1	GSE39582	-384.604	WM_Score_high	CMS3
GSM972023	gene.cluster_A	Cluster_1	GSE39582	-375.875	WM_Score_high	CMS3
GSM972036	gene.cluster_A	Cluster_1	GSE39582	-377.257	WM_Score_high	CMS3
GSM972037	gene.cluster_B	Cluster_2	GSE39582	-387.463	WM_Score_low	CMS3
GSM972042	gene.cluster_B	Cluster_2	GSE39582	-389.289	WM_Score_low	CMS3
GSM972044	gene.cluster_B	Cluster_2	GSE39582	-398.264	WM_Score_low	CMS3
GSM972045	gene.cluster_B	Cluster_2	GSE39582	-390.827	WM_Score_low	CMS3
GSM972049	gene.cluster_B	Cluster_2	GSE39582	-393.002	WM_Score_low	CMS3
GSM972050	gene.cluster_A	Cluster_1	GSE39582	-374.125	WM_Score_high	CMS3
GSM972091	gene.cluster_B	Cluster_2	GSE39582	-391.446	WM_Score_low	CMS3
GSM972098	gene.cluster_A	Cluster_1	GSE39582	-374.421	WM_Score_high	CMS3
GSM972100	gene.cluster_A	Cluster_1	GSE39582	-381.07	WM_Score_high	CMS3
GSM972110	gene.cluster_B	Cluster_2	GSE39582	-387.047	WM_Score_low	CMS3
GSM972111	gene.cluster_A	Cluster_1	GSE39582	-376.683	WM_Score_high	CMS3
GSM972114	gene.cluster_B	Cluster_2	GSE39582	-387.983	WM_Score_low	CMS3
GSM972121	gene.cluster_A	Cluster_1	GSE39582	-374.944	WM_Score_high	CMS3
GSM972135	gene.cluster_B	Cluster_1	GSE39582	-384.958	WM_Score_high	CMS3
GSM972159	gene.cluster_B	Cluster_1	GSE39582	-382.675	WM_Score_high	CMS3
GSM972178	gene.cluster_A	Cluster_1	GSE39582	-371.518	WM_Score_high	CMS3
GSM972183	gene.cluster_A	Cluster_1	GSE39582	-376.384	WM_Score_high	CMS3
GSM972191	gene.cluster_B	Cluster_1	GSE39582	-383.63	WM_Score_high	CMS3
GSM972195	gene.cluster_B	Cluster_2	GSE39582	-388.391	WM_Score_low	CMS3
GSM972197	gene.cluster_B	Cluster_1	GSE39582	-384.691	WM_Score_high	CMS3
GSM972212	gene.cluster_B	Cluster_2	GSE39582	-392.872	WM_Score_low	CMS3
GSM972218	gene.cluster_B	Cluster_2	GSE39582	-391.192	WM_Score_low	CMS3
GSM972226	gene.cluster_A	Cluster_1	GSE39582	-374.767	WM_Score_high	CMS3
GSM972227	gene.cluster_B	Cluster_1	GSE39582	-382.475	WM_Score_high	CMS3
GSM972228	gene.cluster_A	Cluster_1	GSE39582	-376.965	WM_Score_high	CMS3
GSM972259	gene.cluster_A	Cluster_1	GSE39582	-371.508	WM_Score_high	CMS3
GSM972268	gene.cluster_A	Cluster_2	GSE39582	-379.767	WM_Score_high	CMS3
GSM972269	gene.cluster_A	Cluster_1	GSE39582	-372.131	WM_Score_high	CMS3
GSM972273	gene.cluster_A	Cluster_1	GSE39582	-372.822	WM_Score_high	CMS3
GSM972296	gene.cluster_B	Cluster_2	GSE39582	-391.018	WM_Score_low	CMS3
GSM972300	gene.cluster_A	Cluster_2	GSE39582	-377.986	WM_Score_high	CMS3
GSM972304	gene.cluster_B	Cluster_2	GSE39582	-391.373	WM_Score_low	CMS3
GSM972315	gene.cluster_B	Cluster_2	GSE39582	-389.102	WM_Score_low	CMS3
GSM972326	gene.cluster_A	Cluster_2	GSE39582	-381.76	WM_Score_high	CMS3
GSM972350	gene.cluster_B	Cluster_2	GSE39582	-393.804	WM_Score_low	CMS3
GSM972364	gene.cluster_B	Cluster_2	GSE39582	-394.251	WM_Score_low	CMS3
GSM972379	gene.cluster_A	Cluster_1	GSE39582	-374.642	WM_Score_high	CMS3
GSM972389	gene.cluster_B	Cluster_2	GSE39582	-388.26	WM_Score_low	CMS3
GSM972390	gene.cluster_A	Cluster_1	GSE39582	-370.896	WM_Score_high	CMS3
GSM972396	gene.cluster_A	Cluster_1	GSE39582	-379.49	WM_Score_high	CMS3
GSM972429	gene.cluster_A	Cluster_1	GSE39582	-376.35	WM_Score_high	CMS3
GSM972443	gene.cluster_B	Cluster_1	GSE39582	-381.893	WM_Score_high	CMS3
GSM972453	gene.cluster_B	Cluster_2	GSE39582	-393.902	WM_Score_low	CMS3
GSM972457	gene.cluster_B	Cluster_2	GSE39582	-385.154	WM_Score_low	CMS3
GSM972459	gene.cluster_B	Cluster_2	GSE39582	-392.455	WM_Score_low	CMS3
GSM972463	gene.cluster_A	Cluster_2	GSE39582	-382.565	WM_Score_high	CMS3
GSM972475	gene.cluster_B	Cluster_2	GSE39582	-388.195	WM_Score_low	CMS3
GSM972480	gene.cluster_B	Cluster_2	GSE39582	-393.757	WM_Score_low	CMS3
GSM972487	gene.cluster_B	Cluster_2	GSE39582	-385.332	WM_Score_low	CMS3
GSM972488	gene.cluster_B	Cluster_2	GSE39582	-392.892	WM_Score_low	CMS3
GSM972489	gene.cluster_B	Cluster_2	GSE39582	-388.029	WM_Score_low	CMS3
GSM972496	gene.cluster_B	Cluster_2	GSE39582	-386.372	WM_Score_low	CMS3
GSM972502	gene.cluster_B	Cluster_1	GSE39582	-382.952	WM_Score_high	CMS3
GSM972510	gene.cluster_A	Cluster_1	GSE39582	-378.589	WM_Score_high	CMS3
GSM972512	gene.cluster_B	Cluster_1	GSE39582	-383.766	WM_Score_high	CMS3
GSM335512	gene.cluster_B	Cluster_2	GSE13294	-391.992	WM_Score_low	CMS4
GSM335515	gene.cluster_B	Cluster_2	GSE13294	-394.588	WM_Score_low	CMS4
GSM335519	gene.cluster_A	Cluster_1	GSE13294	-378.314	WM_Score_high	CMS4
GSM335527	gene.cluster_A	Cluster_1	GSE13294	-373.42	WM_Score_high	CMS4
GSM335533	gene.cluster_B	Cluster_2	GSE13294	-387.46	WM_Score_low	CMS4
GSM335538	gene.cluster_A	Cluster_1	GSE13294	-380.82	WM_Score_high	CMS4
GSM335543	gene.cluster_A	Cluster_1	GSE13294	-367.934	WM_Score_high	CMS4
GSM335545	gene.cluster_A	Cluster_1	GSE13294	-370.045	WM_Score_high	CMS4
GSM335552	gene.cluster_A	Cluster_1	GSE13294	-361.715	WM_Score_high	CMS4
GSM335563	gene.cluster_A	Cluster_1	GSE13294	-370.037	WM_Score_high	CMS4
GSM335564	gene.cluster_B	Cluster_2	GSE13294	-381.825	WM_Score_high	CMS4
GSM335575	gene.cluster_A	Cluster_1	GSE13294	-380.235	WM_Score_high	CMS4
GSM335580	gene.cluster_A	Cluster_2	GSE13294	-379.676	WM_Score_high	CMS4
GSM335588	gene.cluster_B	Cluster_1	GSE13294	-381.867	WM_Score_high	CMS4
GSM335608	gene.cluster_A	Cluster_1	GSE13294	-378.976	WM_Score_high	CMS4
GSM335617	gene.cluster_A	Cluster_1	GSE13294	-360.99	WM_Score_high	CMS4
GSM335620	gene.cluster_A	Cluster_2	GSE13294	-379.425	WM_Score_high	CMS4
GSM335633	gene.cluster_A	Cluster_1	GSE13294	-378.933	WM_Score_high	CMS4
GSM335637	gene.cluster_A	Cluster_1	GSE13294	-360.269	WM_Score_high	CMS4
GSM335654	gene.cluster_A	Cluster_1	GSE13294	-376.118	WM_Score_high	CMS4
GSM335660	gene.cluster_A	Cluster_1	GSE13294	-377.441	WM_Score_high	CMS4
GSM358342	gene.cluster_A	Cluster_1	GSE14333	-372.04	WM_Score_high	CMS4
GSM358359	gene.cluster_A	Cluster_1	GSE14333	-380.173	WM_Score_high	CMS4
GSM358364	gene.cluster_A	Cluster_1	GSE14333	-369.397	WM_Score_high	CMS4
GSM358384	gene.cluster_A	Cluster_1	GSE14333	-368.549	WM_Score_high	CMS4
GSM358386	gene.cluster_A	Cluster_1	GSE14333	-366.774	WM_Score_high	CMS4
GSM358389	gene.cluster_A	Cluster_1	GSE14333	-372.952	WM_Score_high	CMS4
GSM358394	gene.cluster_B	Cluster_2	GSE14333	-381.713	WM_Score_high	CMS4
GSM358409	gene.cluster_A	Cluster_1	GSE14333	-369.899	WM_Score_high	CMS4
GSM358413	gene.cluster_B	Cluster_2	GSE14333	-381.773	WM_Score_high	CMS4
GSM358416	gene.cluster_A	Cluster_1	GSE14333	-379.023	WM_Score_high	CMS4
GSM358462	gene.cluster_A	Cluster_1	GSE14333	-366.592	WM_Score_high	CMS4
GSM358467	gene.cluster_A	Cluster_1	GSE14333	-368.163	WM_Score_high	CMS4
GSM358472	gene.cluster_A	Cluster_1	GSE14333	-379.419	WM_Score_high	CMS4
GSM358475	gene.cluster_A	Cluster_1	GSE14333	-371.387	WM_Score_high	CMS4
GSM358478	gene.cluster_A	Cluster_1	GSE14333	-373.972	WM_Score_high	CMS4
GSM358492	gene.cluster_A	Cluster_1	GSE14333	-379.201	WM_Score_high	CMS4
GSM358513	gene.cluster_A	Cluster_1	GSE14333	-374.911	WM_Score_high	CMS4
GSM358514	gene.cluster_B	Cluster_2	GSE14333	-383.62	WM_Score_high	CMS4
GSM358526	gene.cluster_B	Cluster_2	GSE14333	-384.973	WM_Score_high	CMS4
GSM358530	gene.cluster_B	Cluster_1	GSE14333	-381.372	WM_Score_high	CMS4
GSM358532	gene.cluster_A	Cluster_1	GSE14333	-376.091	WM_Score_high	CMS4
GSM358535	gene.cluster_B	Cluster_1	GSE14333	-386.273	WM_Score_low	CMS4
GSM358541	gene.cluster_A	Cluster_1	GSE14333	-349.486	WM_Score_high	CMS4
GSM358553	gene.cluster_B	Cluster_2	GSE14333	-383.396	WM_Score_high	CMS4
GSM358567	gene.cluster_A	Cluster_1	GSE14333	-379.553	WM_Score_high	CMS4
GSM358570	gene.cluster_B	Cluster_2	GSE14333	-385.279	WM_Score_low	CMS4
GSM358573	gene.cluster_B	Cluster_2	GSE14333	-391.906	WM_Score_low	CMS4
GSM358575	gene.cluster_B	Cluster_1	GSE14333	-381.194	WM_Score_high	CMS4
GSM358582	gene.cluster_B	Cluster_2	GSE14333	-394.828	WM_Score_low	CMS4
GSM358591	gene.cluster_A	Cluster_1	GSE14333	-365.411	WM_Score_high	CMS4
GSM358611	gene.cluster_A	Cluster_1	GSE14333	-378.641	WM_Score_high	CMS4
GSM358621	gene.cluster_A	Cluster_1	GSE14333	-346.358	WM_Score_high	CMS4
GSM358625	gene.cluster_A	Cluster_1	GSE14333	-373.138	WM_Score_high	CMS4
GSM358628	gene.cluster_B	Cluster_1	GSE14333	-385.461	WM_Score_low	CMS4
GSM358630	gene.cluster_B	Cluster_2	GSE14333	-384.54	WM_Score_high	CMS4
GSM523283	gene.cluster_A	Cluster_1	GSE20916	-374.856	WM_Score_high	CMS4
GSM523284	gene.cluster_B	Cluster_2	GSE20916	-385.292	WM_Score_low	CMS4
GSM523285	gene.cluster_B	Cluster_2	GSE20916	-389.977	WM_Score_low	CMS4
GSM523296	gene.cluster_A	Cluster_1	GSE20916	-369.431	WM_Score_high	CMS4
GSM523303	gene.cluster_A	Cluster_1	GSE20916	-373.345	WM_Score_high	CMS4
GSM523306	gene.cluster_B	Cluster_2	GSE20916	-395.423	WM_Score_low	CMS4
GSM523312	gene.cluster_B	Cluster_1	GSE20916	-381.187	WM_Score_high	CMS4
GSM523316	gene.cluster_A	Cluster_1	GSE20916	-374.195	WM_Score_high	CMS4
GSM523317	gene.cluster_B	Cluster_2	GSE20916	-388.028	WM_Score_low	CMS4
GSM523323	gene.cluster_A	Cluster_1	GSE20916	-378.464	WM_Score_high	CMS4
GSM523325	gene.cluster_B	Cluster_2	GSE20916	-393.368	WM_Score_low	CMS4
GSM523332	gene.cluster_B	Cluster_2	GSE20916	-384.752	WM_Score_high	CMS4
GSM523337	gene.cluster_B	Cluster_2	GSE20916	-390.357	WM_Score_low	CMS4
GSM523339	gene.cluster_B	Cluster_2	GSE20916	-383.843	WM_Score_high	CMS4
GSM523344	gene.cluster_B	Cluster_2	GSE20916	-391.075	WM_Score_low	CMS4
GSM523350	gene.cluster_A	Cluster_1	GSE20916	-375.659	WM_Score_high	CMS4
GSM523357	gene.cluster_B	Cluster_2	GSE20916	-390.745	WM_Score_low	CMS4
GSM523359	gene.cluster_B	Cluster_2	GSE20916	-391.004	WM_Score_low	CMS4
GSM523366	gene.cluster_A	Cluster_1	GSE20916	-378.252	WM_Score_high	CMS4
GSM523370	gene.cluster_A	Cluster_1	GSE20916	-378.095	WM_Score_high	CMS4
GSM523378	gene.cluster_B	Cluster_2	GSE20916	-390.47	WM_Score_low	CMS4
GSM929499	gene.cluster_A	Cluster_1	GSE37892	-381.884	WM_Score_high	CMS4
GSM929501	gene.cluster_A	Cluster_1	GSE37892	-370.03	WM_Score_high	CMS4
GSM929503	gene.cluster_A	Cluster_1	GSE37892	-370.757	WM_Score_high	CMS4
GSM929504	gene.cluster_A	Cluster_1	GSE37892	-376.798	WM_Score_high	CMS4
GSM929507	gene.cluster_A	Cluster_1	GSE37892	-372.152	WM_Score_high	CMS4
GSM929508	gene.cluster_A	Cluster_1	GSE37892	-375.299	WM_Score_high	CMS4
GSM929513	gene.cluster_A	Cluster_1	GSE37892	-375.873	WM_Score_high	CMS4
GSM929539	gene.cluster_A	Cluster_1	GSE37892	-359.429	WM_Score_high	CMS4
GSM929544	gene.cluster_B	Cluster_2	GSE37892	-392.353	WM_Score_low	CMS4
GSM929548	gene.cluster_A	Cluster_1	GSE37892	-366.194	WM_Score_high	CMS4
GSM929549	gene.cluster_A	Cluster_1	GSE37892	-367.142	WM_Score_high	CMS4
GSM929552	gene.cluster_B	Cluster_2	GSE37892	-383.43	WM_Score_high	CMS4
GSM929553	gene.cluster_A	Cluster_1	GSE37892	-379.437	WM_Score_high	CMS4
GSM929554	gene.cluster_B	Cluster_2	GSE37892	-388.463	WM_Score_low	CMS4
GSM929555	gene.cluster_B	Cluster_2	GSE37892	-387.862	WM_Score_low	CMS4
GSM929559	gene.cluster_A	Cluster_1	GSE37892	-373.049	WM_Score_high	CMS4
GSM929562	gene.cluster_A	Cluster_1	GSE37892	-371.17	WM_Score_high	CMS4
GSM929572	gene.cluster_A	Cluster_1	GSE37892	-340.641	WM_Score_high	CMS4
GSM929575	gene.cluster_A	Cluster_1	GSE37892	-359.285	WM_Score_high	CMS4
GSM929578	gene.cluster_A	Cluster_1	GSE37892	-374.652	WM_Score_high	CMS4
GSM929582	gene.cluster_A	Cluster_1	GSE37892	-374.141	WM_Score_high	CMS4
GSM929588	gene.cluster_B	Cluster_2	GSE37892	-389.604	WM_Score_low	CMS4
GSM929590	gene.cluster_A	Cluster_1	GSE37892	-378.292	WM_Score_high	CMS4
GSM929591	gene.cluster_A	Cluster_1	GSE37892	-380.186	WM_Score_high	CMS4
GSM929592	gene.cluster_A	Cluster_1	GSE37892	-376.482	WM_Score_high	CMS4
GSM929594	gene.cluster_A	Cluster_1	GSE37892	-367.106	WM_Score_high	CMS4
GSM929600	gene.cluster_A	Cluster_2	GSE37892	-380.556	WM_Score_high	CMS4
GSM929603	gene.cluster_A	Cluster_1	GSE37892	-375.585	WM_Score_high	CMS4
GSM929606	gene.cluster_A	Cluster_1	GSE37892	-377.572	WM_Score_high	CMS4
GSM929609	gene.cluster_B	Cluster_2	GSE37892	-384.52	WM_Score_high	CMS4
GSM929611	gene.cluster_B	Cluster_2	GSE37892	-387.047	WM_Score_low	CMS4
GSM929614	gene.cluster_B	Cluster_2	GSE37892	-382.904	WM_Score_high	CMS4
GSM929616	gene.cluster_B	Cluster_2	GSE37892	-388.304	WM_Score_low	CMS4
GSM929619	gene.cluster_B	Cluster_2	GSE37892	-393.943	WM_Score_low	CMS4
GSM929620	gene.cluster_A	Cluster_1	GSE37892	-374.317	WM_Score_high	CMS4
GSM929621	gene.cluster_B	Cluster_2	GSE37892	-388.632	WM_Score_low	CMS4
GSM971958	gene.cluster_B	Cluster_2	GSE39582	-387.023	WM_Score_low	CMS4
GSM971961	gene.cluster_A	Cluster_1	GSE39582	-372.259	WM_Score_high	CMS4
GSM971962	gene.cluster_A	Cluster_1	GSE39582	-377.255	WM_Score_high	CMS4
GSM971968	gene.cluster_A	Cluster_2	GSE39582	-380.346	WM_Score_high	CMS4
GSM971987	gene.cluster_A	Cluster_1	GSE39582	-370.31	WM_Score_high	CMS4
GSM971996	gene.cluster_A	Cluster_1	GSE39582	-376.325	WM_Score_high	CMS4
GSM972006	gene.cluster_A	Cluster_1	GSE39582	-378.13	WM_Score_high	CMS4
GSM972007	gene.cluster_A	Cluster_1	GSE39582	-368.565	WM_Score_high	CMS4
GSM972008	gene.cluster_B	Cluster_2	GSE39582	-381.218	WM_Score_high	CMS4
GSM972010	gene.cluster_B	Cluster_1	GSE39582	-385.374	WM_Score_low	CMS4
GSM972011	gene.cluster_A	Cluster_1	GSE39582	-362.862	WM_Score_high	CMS4
GSM972019	gene.cluster_A	Cluster_1	GSE39582	-367.976	WM_Score_high	CMS4
GSM972026	gene.cluster_A	Cluster_2	GSE39582	-378.913	WM_Score_high	CMS4
GSM972029	gene.cluster_A	Cluster_1	GSE39582	-365.634	WM_Score_high	CMS4
GSM972039	gene.cluster_A	Cluster_1	GSE39582	-356.94	WM_Score_high	CMS4
GSM972046	gene.cluster_A	Cluster_1	GSE39582	-371.062	WM_Score_high	CMS4
GSM972051	gene.cluster_A	Cluster_1	GSE39582	-372.66	WM_Score_high	CMS4
GSM972054	gene.cluster_A	Cluster_1	GSE39582	-371.653	WM_Score_high	CMS4
GSM972064	gene.cluster_A	Cluster_2	GSE39582	-375.146	WM_Score_high	CMS4
GSM972067	gene.cluster_B	Cluster_2	GSE39582	-384.538	WM_Score_high	CMS4
GSM972068	gene.cluster_A	Cluster_2	GSE39582	-374.572	WM_Score_high	CMS4
GSM972073	gene.cluster_B	Cluster_2	GSE39582	-386.214	WM_Score_low	CMS4
GSM972082	gene.cluster_A	Cluster_1	GSE39582	-380.476	WM_Score_high	CMS4
GSM972084	gene.cluster_A	Cluster_1	GSE39582	-371.739	WM_Score_high	CMS4
GSM972089	gene.cluster_A	Cluster_1	GSE39582	-367.398	WM_Score_high	CMS4
GSM972092	gene.cluster_B	Cluster_2	GSE39582	-383.911	WM_Score_high	CMS4
GSM972097	gene.cluster_A	Cluster_1	GSE39582	-340.301	WM_Score_high	CMS4
GSM972104	gene.cluster_A	Cluster_1	GSE39582	-376.283	WM_Score_high	CMS4
GSM972112	gene.cluster_A	Cluster_1	GSE39582	-374.905	WM_Score_high	CMS4
GSM972113	gene.cluster_A	Cluster_1	GSE39582	-359.06	WM_Score_high	CMS4
GSM972125	gene.cluster_A	Cluster_1	GSE39582	-375.724	WM_Score_high	CMS4
GSM972131	gene.cluster_A	Cluster_1	GSE39582	-374.696	WM_Score_high	CMS4
GSM972133	gene.cluster_A	Cluster_1	GSE39582	-364.894	WM_Score_high	CMS4
GSM972140	gene.cluster_A	Cluster_1	GSE39582	-372.446	WM_Score_high	CMS4
GSM972158	gene.cluster_A	Cluster_1	GSE39582	-376.996	WM_Score_high	CMS4
GSM972162	gene.cluster_A	Cluster_2	GSE39582	-378.973	WM_Score_high	CMS4
GSM972176	gene.cluster_A	Cluster_2	GSE39582	-378.158	WM_Score_high	CMS4
GSM972181	gene.cluster_A	Cluster_1	GSE39582	-359.196	WM_Score_high	CMS4
GSM972186	gene.cluster_A	Cluster_1	GSE39582	-366.859	WM_Score_high	CMS4
GSM972187	gene.cluster_B	Cluster_2	GSE39582	-384.461	WM_Score_high	CMS4
GSM972201	gene.cluster_A	Cluster_1	GSE39582	-368.932	WM_Score_high	CMS4
GSM972208	gene.cluster_A	Cluster_1	GSE39582	-375.654	WM_Score_high	CMS4
GSM972231	gene.cluster_A	Cluster_2	GSE39582	-379.782	WM_Score_high	CMS4
GSM972232	gene.cluster_A	Cluster_1	GSE39582	-371.184	WM_Score_high	CMS4
GSM972234	gene.cluster_A	Cluster_1	GSE39582	-369.188	WM_Score_high	CMS4
GSM972240	gene.cluster_A	Cluster_1	GSE39582	-372.277	WM_Score_high	CMS4
GSM972251	gene.cluster_A	Cluster_1	GSE39582	-378.101	WM_Score_high	CMS4
GSM972254	gene.cluster_A	Cluster_1	GSE39582	-367.636	WM_Score_high	CMS4
GSM972255	gene.cluster_A	Cluster_1	GSE39582	-379.182	WM_Score_high	CMS4
GSM972262	gene.cluster_A	Cluster_1	GSE39582	-372.849	WM_Score_high	CMS4
GSM972291	gene.cluster_B	Cluster_2	GSE39582	-384.963	WM_Score_high	CMS4
GSM972293	gene.cluster_A	Cluster_1	GSE39582	-373.215	WM_Score_high	CMS4
GSM972297	gene.cluster_A	Cluster_1	GSE39582	-374.522	WM_Score_high	CMS4
GSM972311	gene.cluster_A	Cluster_2	GSE39582	-373.608	WM_Score_high	CMS4
GSM972345	gene.cluster_A	Cluster_2	GSE39582	-378.951	WM_Score_high	CMS4
GSM972349	gene.cluster_A	Cluster_1	GSE39582	-375.363	WM_Score_high	CMS4
GSM972352	gene.cluster_A	Cluster_2	GSE39582	-378.993	WM_Score_high	CMS4
GSM972359	gene.cluster_A	Cluster_1	GSE39582	-359.745	WM_Score_high	CMS4
GSM972361	gene.cluster_B	Cluster_2	GSE39582	-383.355	WM_Score_high	CMS4
GSM972367	gene.cluster_A	Cluster_1	GSE39582	-367.773	WM_Score_high	CMS4
GSM972369	gene.cluster_A	Cluster_1	GSE39582	-378.741	WM_Score_high	CMS4
GSM972375	gene.cluster_A	Cluster_2	GSE39582	-381.008	WM_Score_high	CMS4
GSM972377	gene.cluster_A	Cluster_2	GSE39582	-378.154	WM_Score_high	CMS4
GSM972380	gene.cluster_B	Cluster_2	GSE39582	-385.127	WM_Score_low	CMS4
GSM972385	gene.cluster_A	Cluster_1	GSE39582	-374.575	WM_Score_high	CMS4
GSM972401	gene.cluster_A	Cluster_1	GSE39582	-373.854	WM_Score_high	CMS4
GSM972402	gene.cluster_A	Cluster_2	GSE39582	-379.752	WM_Score_high	CMS4
GSM972409	gene.cluster_A	Cluster_2	GSE39582	-380.185	WM_Score_high	CMS4
GSM972410	gene.cluster_A	Cluster_1	GSE39582	-371.888	WM_Score_high	CMS4
GSM972412	gene.cluster_A	Cluster_1	GSE39582	-367.689	WM_Score_high	CMS4
GSM972413	gene.cluster_A	Cluster_1	GSE39582	-362.432	WM_Score_high	CMS4
GSM972416	gene.cluster_A	Cluster_1	GSE39582	-376.778	WM_Score_high	CMS4
GSM972419	gene.cluster_B	Cluster_2	GSE39582	-385.398	WM_Score_low	CMS4
GSM972421	gene.cluster_A	Cluster_1	GSE39582	-369.564	WM_Score_high	CMS4
GSM972422	gene.cluster_A	Cluster_1	GSE39582	-367.237	WM_Score_high	CMS4
GSM972425	gene.cluster_A	Cluster_1	GSE39582	-376.772	WM_Score_high	CMS4
GSM972428	gene.cluster_A	Cluster_1	GSE39582	-372.911	WM_Score_high	CMS4
GSM972433	gene.cluster_A	Cluster_1	GSE39582	-374.656	WM_Score_high	CMS4
GSM972437	gene.cluster_A	Cluster_1	GSE39582	-377.434	WM_Score_high	CMS4
GSM972438	gene.cluster_A	Cluster_1	GSE39582	-369.79	WM_Score_high	CMS4
GSM972440	gene.cluster_A	Cluster_1	GSE39582	-378.57	WM_Score_high	CMS4
GSM972441	gene.cluster_A	Cluster_1	GSE39582	-372.319	WM_Score_high	CMS4
GSM972464	gene.cluster_B	Cluster_2	GSE39582	-388.302	WM_Score_low	CMS4
GSM972467	gene.cluster_A	Cluster_1	GSE39582	-378.439	WM_Score_high	CMS4
GSM972476	gene.cluster_B	Cluster_2	GSE39582	-381.789	WM_Score_high	CMS4
GSM972479	gene.cluster_A	Cluster_1	GSE39582	-372.826	WM_Score_high	CMS4
GSM972486	gene.cluster_B	Cluster_2	GSE39582	-387.551	WM_Score_low	CMS4
GSM972493	gene.cluster_B	Cluster_2	GSE39582	-391.837	WM_Score_low	CMS4
GSM972500	gene.cluster_A	Cluster_1	GSE39582	-353.557	WM_Score_high	CMS4
GSM972503	gene.cluster_A	Cluster_1	GSE39582	-374.648	WM_Score_high	CMS4
GSM972504	gene.cluster_A	Cluster_1	GSE39582	-380.676	WM_Score_high	CMS4
GSM972521	gene.cluster_B	Cluster_2	GSE39582	-381.923	WM_Score_high	CMS4
GSM335511	gene.cluster_A	Cluster_1	GSE13294	-373.138	WM_Score_high	UNK
GSM335514	gene.cluster_B	Cluster_2	GSE13294	-387.07	WM_Score_low	UNK
GSM335520	gene.cluster_A	Cluster_1	GSE13294	-355.22	WM_Score_high	UNK
GSM335521	gene.cluster_B	Cluster_2	GSE13294	-387.897	WM_Score_low	UNK
GSM335524	gene.cluster_B	Cluster_2	GSE13294	-391.271	WM_Score_low	UNK
GSM335525	gene.cluster_A	Cluster_1	GSE13294	-378.93	WM_Score_high	UNK
GSM335528	gene.cluster_A	Cluster_1	GSE13294	-371.101	WM_Score_high	UNK
GSM335534	gene.cluster_B	Cluster_1	GSE13294	-384.935	WM_Score_high	UNK
GSM335535	gene.cluster_A	Cluster_1	GSE13294	-363.275	WM_Score_high	UNK
GSM335539	gene.cluster_B	Cluster_2	GSE13294	-389.692	WM_Score_low	UNK
GSM335541	gene.cluster_A	Cluster_1	GSE13294	-375.577	WM_Score_high	UNK
GSM335546	gene.cluster_A	Cluster_2	GSE13294	-381.059	WM_Score_high	UNK
GSM335551	gene.cluster_B	Cluster_2	GSE13294	-390.788	WM_Score_low	UNK
GSM335574	gene.cluster_B	Cluster_2	GSE13294	-382.509	WM_Score_high	UNK
GSM335578	gene.cluster_B	Cluster_1	GSE13294	-385.987	WM_Score_low	UNK
GSM335587	gene.cluster_B	Cluster_2	GSE13294	-387.719	WM_Score_low	UNK
GSM335590	gene.cluster_A	Cluster_1	GSE13294	-373.788	WM_Score_high	UNK
GSM335599	gene.cluster_B	Cluster_2	GSE13294	-391.649	WM_Score_low	UNK
GSM335604	gene.cluster_A	Cluster_1	GSE13294	-376.197	WM_Score_high	UNK
GSM335606	gene.cluster_B	Cluster_1	GSE13294	-384.222	WM_Score_high	UNK
GSM335609	gene.cluster_B	Cluster_2	GSE13294	-391.456	WM_Score_low	UNK
GSM335610	gene.cluster_A	Cluster_1	GSE13294	-378.524	WM_Score_high	UNK
GSM335612	gene.cluster_A	Cluster_1	GSE13294	-377.286	WM_Score_high	UNK
GSM335626	gene.cluster_B	Cluster_2	GSE13294	-386.155	WM_Score_low	UNK
GSM335628	gene.cluster_B	Cluster_2	GSE13294	-384.458	WM_Score_high	UNK
GSM335629	gene.cluster_A	Cluster_2	GSE13294	-379.649	WM_Score_high	UNK
GSM335638	gene.cluster_B	Cluster_1	GSE13294	-383.457	WM_Score_high	UNK
GSM335642	gene.cluster_B	Cluster_1	GSE13294	-381.831	WM_Score_high	UNK
GSM335647	gene.cluster_A	Cluster_1	GSE13294	-371.071	WM_Score_high	UNK
GSM335658	gene.cluster_B	Cluster_1	GSE13294	-383.679	WM_Score_high	UNK
GSM335664	gene.cluster_A	Cluster_1	GSE13294	-377.712	WM_Score_high	UNK
GSM358343	gene.cluster_B	Cluster_2	GSE14333	-387.273	WM_Score_low	UNK
GSM358345	gene.cluster_B	Cluster_2	GSE14333	-388.011	WM_Score_low	UNK
GSM358370	gene.cluster_B	Cluster_2	GSE14333	-394.187	WM_Score_low	UNK
GSM358383	gene.cluster_B	Cluster_2	GSE14333	-386.484	WM_Score_low	UNK
GSM358387	gene.cluster_B	Cluster_2	GSE14333	-387.732	WM_Score_low	UNK
GSM358406	gene.cluster_B	Cluster_1	GSE14333	-384.514	WM_Score_high	UNK
GSM358421	gene.cluster_A	Cluster_1	GSE14333	-369.199	WM_Score_high	UNK
GSM358426	gene.cluster_A	Cluster_1	GSE14333	-378.751	WM_Score_high	UNK
GSM358440	gene.cluster_A	Cluster_2	GSE14333	-381.026	WM_Score_high	UNK
GSM358446	gene.cluster_A	Cluster_1	GSE14333	-373.337	WM_Score_high	UNK
GSM358450	gene.cluster_A	Cluster_1	GSE14333	-380.777	WM_Score_high	UNK
GSM358452	gene.cluster_B	Cluster_2	GSE14333	-384.706	WM_Score_high	UNK
GSM358453	gene.cluster_B	Cluster_2	GSE14333	-391.175	WM_Score_low	UNK
GSM358468	gene.cluster_A	Cluster_1	GSE14333	-372.865	WM_Score_high	UNK
GSM358470	gene.cluster_A	Cluster_1	GSE14333	-379.313	WM_Score_high	UNK
GSM358486	gene.cluster_A	Cluster_1	GSE14333	-376.627	WM_Score_high	UNK
GSM358504	gene.cluster_A	Cluster_1	GSE14333	-380.534	WM_Score_high	UNK
GSM358533	gene.cluster_A	Cluster_1	GSE14333	-376.699	WM_Score_high	UNK
GSM358545	gene.cluster_B	Cluster_2	GSE14333	-383.65	WM_Score_high	UNK
GSM358546	gene.cluster_B	Cluster_2	GSE14333	-393.375	WM_Score_low	UNK
GSM358555	gene.cluster_B	Cluster_2	GSE14333	-390.961	WM_Score_low	UNK
GSM358558	gene.cluster_A	Cluster_1	GSE14333	-379.641	WM_Score_high	UNK
GSM358562	gene.cluster_B	Cluster_2	GSE14333	-391.393	WM_Score_low	UNK
GSM358563	gene.cluster_B	Cluster_2	GSE14333	-385.272	WM_Score_low	UNK
GSM358568	gene.cluster_A	Cluster_1	GSE14333	-354.508	WM_Score_high	UNK
GSM358569	gene.cluster_B	Cluster_2	GSE14333	-387.279	WM_Score_low	UNK
GSM358614	gene.cluster_B	Cluster_1	GSE14333	-382.484	WM_Score_high	UNK
GSM358626	gene.cluster_B	Cluster_2	GSE14333	-396.895	WM_Score_low	UNK
GSM523248	gene.cluster_B	Cluster_2	GSE20916	-394.798	WM_Score_low	UNK
GSM523249	gene.cluster_B	Cluster_2	GSE20916	-393.292	WM_Score_low	UNK
GSM523250	gene.cluster_B	Cluster_2	GSE20916	-393.542	WM_Score_low	UNK
GSM523253	gene.cluster_B	Cluster_2	GSE20916	-392.535	WM_Score_low	UNK
GSM523275	gene.cluster_B	Cluster_2	GSE20916	-393.564	WM_Score_low	UNK
GSM523287	gene.cluster_B	Cluster_1	GSE20916	-385.192	WM_Score_low	UNK
GSM523288	gene.cluster_B	Cluster_2	GSE20916	-391.2	WM_Score_low	UNK
GSM523294	gene.cluster_B	Cluster_2	GSE20916	-386.924	WM_Score_low	UNK
GSM523295	gene.cluster_B	Cluster_1	GSE20916	-385.834	WM_Score_low	UNK
GSM523298	gene.cluster_B	Cluster_2	GSE20916	-398.61	WM_Score_low	UNK
GSM523300	gene.cluster_B	Cluster_2	GSE20916	-385.593	WM_Score_low	UNK
GSM523301	gene.cluster_A	Cluster_2	GSE20916	-380.664	WM_Score_high	UNK
GSM523302	gene.cluster_B	Cluster_2	GSE20916	-391.875	WM_Score_low	UNK
GSM523305	gene.cluster_B	Cluster_2	GSE20916	-390.456	WM_Score_low	UNK
GSM523307	gene.cluster_B	Cluster_2	GSE20916	-387.794	WM_Score_low	UNK
GSM523319	gene.cluster_B	Cluster_2	GSE20916	-385.897	WM_Score_low	UNK
GSM523320	gene.cluster_B	Cluster_1	GSE20916	-383.187	WM_Score_high	UNK
GSM523321	gene.cluster_B	Cluster_2	GSE20916	-383.186	WM_Score_high	UNK
GSM523322	gene.cluster_B	Cluster_2	GSE20916	-384.813	WM_Score_high	UNK
GSM523326	gene.cluster_B	Cluster_2	GSE20916	-392.084	WM_Score_low	UNK
GSM523327	gene.cluster_A	Cluster_1	GSE20916	-371.327	WM_Score_high	UNK
GSM523328	gene.cluster_B	Cluster_2	GSE20916	-385.263	WM_Score_low	UNK
GSM523329	gene.cluster_B	Cluster_2	GSE20916	-393.087	WM_Score_low	UNK
GSM523331	gene.cluster_B	Cluster_2	GSE20916	-382.81	WM_Score_high	UNK
GSM523334	gene.cluster_B	Cluster_1	GSE20916	-382.823	WM_Score_high	UNK
GSM523335	gene.cluster_B	Cluster_2	GSE20916	-390.163	WM_Score_low	UNK
GSM523340	gene.cluster_B	Cluster_2	GSE20916	-389.719	WM_Score_low	UNK
GSM523341	gene.cluster_B	Cluster_2	GSE20916	-388.744	WM_Score_low	UNK
GSM523346	gene.cluster_B	Cluster_2	GSE20916	-388.202	WM_Score_low	UNK
GSM523352	gene.cluster_B	Cluster_2	GSE20916	-390.414	WM_Score_low	UNK
GSM523355	gene.cluster_A	Cluster_1	GSE20916	-376.454	WM_Score_high	UNK
GSM523356	gene.cluster_A	Cluster_1	GSE20916	-381.067	WM_Score_high	UNK
GSM523361	gene.cluster_A	Cluster_1	GSE20916	-378.986	WM_Score_high	UNK
GSM523362	gene.cluster_B	Cluster_2	GSE20916	-385.518	WM_Score_low	UNK
GSM523363	gene.cluster_B	Cluster_2	GSE20916	-388.35	WM_Score_low	UNK
GSM523367	gene.cluster_B	Cluster_2	GSE20916	-385.195	WM_Score_low	UNK
GSM523368	gene.cluster_B	Cluster_2	GSE20916	-396.51	WM_Score_low	UNK
GSM523371	gene.cluster_B	Cluster_2	GSE20916	-391.967	WM_Score_low	UNK
GSM523374	gene.cluster_B	Cluster_2	GSE20916	-393.484	WM_Score_low	UNK
GSM523375	gene.cluster_B	Cluster_2	GSE20916	-389.099	WM_Score_low	UNK
GSM523376	gene.cluster_B	Cluster_2	GSE20916	-382.745	WM_Score_high	UNK
GSM523380	gene.cluster_B	Cluster_2	GSE20916	-399.282	WM_Score_low	UNK
GSM523381	gene.cluster_B	Cluster_2	GSE20916	-392.241	WM_Score_low	UNK
GSM523383	gene.cluster_A	Cluster_1	GSE20916	-363.46	WM_Score_high	UNK
GSM523385	gene.cluster_A	Cluster_1	GSE20916	-380.569	WM_Score_high	UNK
GSM929505	gene.cluster_A	Cluster_1	GSE37892	-356.233	WM_Score_high	UNK
GSM929509	gene.cluster_A	Cluster_2	GSE37892	-380.738	WM_Score_high	UNK
GSM929512	gene.cluster_A	Cluster_1	GSE37892	-367.46	WM_Score_high	UNK
GSM929523	gene.cluster_B	Cluster_1	GSE37892	-385.289	WM_Score_low	UNK
GSM929530	gene.cluster_A	Cluster_1	GSE37892	-344.612	WM_Score_high	UNK
GSM929534	gene.cluster_B	Cluster_2	GSE37892	-394.836	WM_Score_low	UNK
GSM929538	gene.cluster_B	Cluster_2	GSE37892	-396.771	WM_Score_low	UNK
GSM929541	gene.cluster_B	Cluster_1	GSE37892	-386.214	WM_Score_low	UNK
GSM929545	gene.cluster_B	Cluster_2	GSE37892	-399.51	WM_Score_low	UNK
GSM929565	gene.cluster_A	Cluster_1	GSE37892	-378.86	WM_Score_high	UNK
GSM929568	gene.cluster_A	Cluster_1	GSE37892	-379.804	WM_Score_high	UNK
GSM929573	gene.cluster_A	Cluster_1	GSE37892	-359.575	WM_Score_high	UNK
GSM929574	gene.cluster_A	Cluster_1	GSE37892	-373.392	WM_Score_high	UNK
GSM929585	gene.cluster_A	Cluster_1	GSE37892	-366.575	WM_Score_high	UNK
GSM929593	gene.cluster_A	Cluster_1	GSE37892	-373.002	WM_Score_high	UNK
GSM929598	gene.cluster_B	Cluster_2	GSE37892	-385.354	WM_Score_low	UNK
GSM929601	gene.cluster_A	Cluster_1	GSE37892	-379.467	WM_Score_high	UNK
GSM929607	gene.cluster_B	Cluster_2	GSE37892	-393.578	WM_Score_low	UNK
GSM929608	gene.cluster_B	Cluster_2	GSE37892	-385.355	WM_Score_low	UNK
GSM929617	gene.cluster_A	Cluster_1	GSE37892	-374.975	WM_Score_high	UNK
GSM929618	gene.cluster_B	Cluster_1	GSE37892	-385.237	WM_Score_low	UNK
GSM929622	gene.cluster_A	Cluster_1	GSE37892	-360.749	WM_Score_high	UNK
GSM929623	gene.cluster_A	Cluster_1	GSE37892	-373.294	WM_Score_high	UNK
GSM971957	gene.cluster_B	Cluster_2	GSE39582	-388.716	WM_Score_low	UNK
GSM971966	gene.cluster_B	Cluster_2	GSE39582	-388.67	WM_Score_low	UNK
GSM971977	gene.cluster_A	Cluster_1	GSE39582	-381.361	WM_Score_high	UNK
GSM971986	gene.cluster_A	Cluster_1	GSE39582	-362.071	WM_Score_high	UNK
GSM971990	gene.cluster_B	Cluster_2	GSE39582	-392.463	WM_Score_low	UNK
GSM971991	gene.cluster_B	Cluster_1	GSE39582	-381.608	WM_Score_high	UNK
GSM971993	gene.cluster_B	Cluster_2	GSE39582	-396.179	WM_Score_low	UNK
GSM971995	gene.cluster_A	Cluster_1	GSE39582	-377.247	WM_Score_high	UNK
GSM971998	gene.cluster_A	Cluster_1	GSE39582	-376.692	WM_Score_high	UNK
GSM972001	gene.cluster_B	Cluster_2	GSE39582	-389.739	WM_Score_low	UNK
GSM972009	gene.cluster_A	Cluster_1	GSE39582	-369.145	WM_Score_high	UNK
GSM972030	gene.cluster_A	Cluster_1	GSE39582	-369.068	WM_Score_high	UNK
GSM972047	gene.cluster_B	Cluster_2	GSE39582	-392.703	WM_Score_low	UNK
GSM972055	gene.cluster_B	Cluster_2	GSE39582	-387.433	WM_Score_low	UNK
GSM972063	gene.cluster_B	Cluster_2	GSE39582	-392.322	WM_Score_low	UNK
GSM972069	gene.cluster_B	Cluster_2	GSE39582	-395.368	WM_Score_low	UNK
GSM972070	gene.cluster_A	Cluster_1	GSE39582	-372.795	WM_Score_high	UNK
GSM972077	gene.cluster_A	Cluster_1	GSE39582	-365.427	WM_Score_high	UNK
GSM972079	gene.cluster_A	Cluster_1	GSE39582	-373.378	WM_Score_high	UNK
GSM972083	gene.cluster_B	Cluster_2	GSE39582	-385.454	WM_Score_low	UNK
GSM972088	gene.cluster_A	Cluster_1	GSE39582	-366.686	WM_Score_high	UNK
GSM972093	gene.cluster_A	Cluster_1	GSE39582	-379.915	WM_Score_high	UNK
GSM972094	gene.cluster_B	Cluster_2	GSE39582	-388.922	WM_Score_low	UNK
GSM972095	gene.cluster_B	Cluster_2	GSE39582	-388.338	WM_Score_low	UNK
GSM972101	gene.cluster_A	Cluster_1	GSE39582	-373.892	WM_Score_high	UNK
GSM972102	gene.cluster_A	Cluster_1	GSE39582	-359.764	WM_Score_high	UNK
GSM972103	gene.cluster_B	Cluster_2	GSE39582	-388.812	WM_Score_low	UNK
GSM972116	gene.cluster_A	Cluster_1	GSE39582	-361.061	WM_Score_high	UNK
GSM972117	gene.cluster_A	Cluster_1	GSE39582	-375.51	WM_Score_high	UNK
GSM972118	gene.cluster_B	Cluster_1	GSE39582	-385.721	WM_Score_low	UNK
GSM972120	gene.cluster_B	Cluster_2	GSE39582	-392.696	WM_Score_low	UNK
GSM972127	gene.cluster_A	Cluster_1	GSE39582	-372.568	WM_Score_high	UNK
GSM972128	gene.cluster_B	Cluster_2	GSE39582	-389.185	WM_Score_low	UNK
GSM972129	gene.cluster_B	Cluster_2	GSE39582	-393.535	WM_Score_low	UNK
GSM972132	gene.cluster_B	Cluster_2	GSE39582	-394.502	WM_Score_low	UNK
GSM972134	gene.cluster_A	Cluster_1	GSE39582	-379.548	WM_Score_high	UNK
GSM972141	gene.cluster_B	Cluster_1	GSE39582	-381.241	WM_Score_high	UNK
GSM972145	gene.cluster_A	Cluster_1	GSE39582	-373.428	WM_Score_high	UNK
GSM972146	gene.cluster_A	Cluster_1	GSE39582	-378.554	WM_Score_high	UNK
GSM972161	gene.cluster_B	Cluster_1	GSE39582	-383.541	WM_Score_high	UNK
GSM972163	gene.cluster_A	Cluster_1	GSE39582	-373.43	WM_Score_high	UNK
GSM972164	gene.cluster_B	Cluster_1	GSE39582	-382.139	WM_Score_high	UNK
GSM972165	gene.cluster_A	Cluster_1	GSE39582	-377.965	WM_Score_high	UNK
GSM972172	gene.cluster_A	Cluster_1	GSE39582	-374.956	WM_Score_high	UNK
GSM972179	gene.cluster_A	Cluster_1	GSE39582	-370.116	WM_Score_high	UNK
GSM972184	gene.cluster_A	Cluster_1	GSE39582	-372.719	WM_Score_high	UNK
GSM972189	gene.cluster_B	Cluster_2	GSE39582	-388.714	WM_Score_low	UNK
GSM972192	gene.cluster_A	Cluster_1	GSE39582	-378.52	WM_Score_high	UNK
GSM972204	gene.cluster_B	Cluster_1	GSE39582	-385.215	WM_Score_low	UNK
GSM972207	gene.cluster_B	Cluster_2	GSE39582	-390.276	WM_Score_low	UNK
GSM972210	gene.cluster_B	Cluster_2	GSE39582	-383.563	WM_Score_high	UNK
GSM972213	gene.cluster_B	Cluster_1	GSE39582	-384.552	WM_Score_high	UNK
GSM972215	gene.cluster_B	Cluster_2	GSE39582	-391.545	WM_Score_low	UNK
GSM972222	gene.cluster_B	Cluster_1	GSE39582	-384.566	WM_Score_high	UNK
GSM972225	gene.cluster_B	Cluster_2	GSE39582	-388.152	WM_Score_low	UNK
GSM972235	gene.cluster_B	Cluster_2	GSE39582	-384.522	WM_Score_high	UNK
GSM972238	gene.cluster_B	Cluster_2	GSE39582	-388.127	WM_Score_low	UNK
GSM972239	gene.cluster_B	Cluster_2	GSE39582	-388.435	WM_Score_low	UNK
GSM972242	gene.cluster_B	Cluster_2	GSE39582	-383.927	WM_Score_high	UNK
GSM972245	gene.cluster_A	Cluster_1	GSE39582	-376.329	WM_Score_high	UNK
GSM972252	gene.cluster_B	Cluster_2	GSE39582	-388.79	WM_Score_low	UNK
GSM972266	gene.cluster_B	Cluster_2	GSE39582	-393.003	WM_Score_low	UNK
GSM972275	gene.cluster_B	Cluster_1	GSE39582	-381.86	WM_Score_high	UNK
GSM972279	gene.cluster_B	Cluster_2	GSE39582	-386.417	WM_Score_low	UNK
GSM972290	gene.cluster_B	Cluster_2	GSE39582	-387.016	WM_Score_low	UNK
GSM972295	gene.cluster_A	Cluster_1	GSE39582	-374.164	WM_Score_high	UNK
GSM972301	gene.cluster_A	Cluster_1	GSE39582	-369.978	WM_Score_high	UNK
GSM972305	gene.cluster_A	Cluster_1	GSE39582	-378.665	WM_Score_high	UNK
GSM972310	gene.cluster_B	Cluster_2	GSE39582	-394.85	WM_Score_low	UNK
GSM972327	gene.cluster_A	Cluster_1	GSE39582	-377.843	WM_Score_high	UNK
GSM972329	gene.cluster_B	Cluster_2	GSE39582	-385.721	WM_Score_low	UNK
GSM972355	gene.cluster_A	Cluster_1	GSE39582	-380.801	WM_Score_high	UNK
GSM972357	gene.cluster_A	Cluster_1	GSE39582	-344.59	WM_Score_high	UNK
GSM972365	gene.cluster_A	Cluster_1	GSE39582	-376.876	WM_Score_high	UNK
GSM972366	gene.cluster_A	Cluster_1	GSE39582	-373.407	WM_Score_high	UNK
GSM972376	gene.cluster_B	Cluster_2	GSE39582	-387.647	WM_Score_low	UNK
GSM972384	gene.cluster_B	Cluster_2	GSE39582	-390.174	WM_Score_low	UNK
GSM972394	gene.cluster_A	Cluster_1	GSE39582	-368.228	WM_Score_high	UNK
GSM972400	gene.cluster_A	Cluster_1	GSE39582	-377.705	WM_Score_high	UNK
GSM972405	gene.cluster_B	Cluster_1	GSE39582	-384.029	WM_Score_high	UNK
GSM972408	gene.cluster_A	Cluster_1	GSE39582	-379.028	WM_Score_high	UNK
GSM972417	gene.cluster_B	Cluster_2	GSE39582	-385.82	WM_Score_low	UNK
GSM972420	gene.cluster_A	Cluster_1	GSE39582	-369.694	WM_Score_high	UNK
GSM972426	gene.cluster_A	Cluster_1	GSE39582	-370.182	WM_Score_high	UNK
GSM972431	gene.cluster_B	Cluster_2	GSE39582	-389.992	WM_Score_low	UNK
GSM972439	gene.cluster_A	Cluster_1	GSE39582	-376.209	WM_Score_high	UNK
GSM972446	gene.cluster_B	Cluster_1	GSE39582	-380.672	WM_Score_high	UNK
GSM972447	gene.cluster_B	Cluster_1	GSE39582	-381.607	WM_Score_high	UNK
GSM972449	gene.cluster_B	Cluster_2	GSE39582	-391.894	WM_Score_low	UNK
GSM972472	gene.cluster_B	Cluster_2	GSE39582	-396.627	WM_Score_low	UNK
GSM972473	gene.cluster_B	Cluster_2	GSE39582	-395.192	WM_Score_low	UNK
GSM972477	gene.cluster_B	Cluster_2	GSE39582	-394.179	WM_Score_low	UNK
GSM972481	gene.cluster_B	Cluster_2	GSE39582	-394.82	WM_Score_low	UNK
GSM972482	gene.cluster_B	Cluster_2	GSE39582	-386.64	WM_Score_low	UNK
GSM972484	gene.cluster_B	Cluster_2	GSE39582	-398.001	WM_Score_low	UNK
GSM972517	gene.cluster_B	Cluster_2	GSE39582	-390.129	WM_Score_low	UNK
GSM972518	gene.cluster_A	Cluster_1	GSE39582	-375.591	WM_Score_high	UNK
GSM972519	gene.cluster_A	Cluster_1	GSE39582	-374.101	WM_Score_high	UNK
GSM972520	gene.cluster_B	Cluster_2	GSE39582	-390.97	WM_Score_low	UNK
GSM972522	gene.cluster_A	Cluster_1	GSE39582	-365.858	WM_Score_high	UNK
GSM1019390	gene.cluster_A	Cluster_1	GSE41568	-374.099	WM_Score_high	UNK
GSM1019391	gene.cluster_B	Cluster_2	GSE41568	-397.665	WM_Score_low	UNK
GSM1019392	gene.cluster_B	Cluster_2	GSE41568	-392.616	WM_Score_low	UNK
GSM1019393	gene.cluster_B	Cluster_2	GSE41568	-389.507	WM_Score_low	UNK
GSM1019394	gene.cluster_A	Cluster_1	GSE41568	-374.657	WM_Score_high	UNK
GSM1019395	gene.cluster_A	Cluster_1	GSE41568	-368.961	WM_Score_high	UNK
GSM1019396	gene.cluster_A	Cluster_1	GSE41568	-376.868	WM_Score_high	UNK
GSM1019397	gene.cluster_A	Cluster_1	GSE41568	-376.823	WM_Score_high	UNK
GSM1019398	gene.cluster_A	Cluster_1	GSE41568	-374.829	WM_Score_high	UNK
GSM1019399	gene.cluster_B	Cluster_2	GSE41568	-394.57	WM_Score_low	UNK
GSM1019400	gene.cluster_A	Cluster_1	GSE41568	-366.617	WM_Score_high	UNK
GSM1019401	gene.cluster_B	Cluster_2	GSE41568	-385.334	WM_Score_low	UNK
GSM1019402	gene.cluster_B	Cluster_2	GSE41568	-394.905	WM_Score_low	UNK
GSM1019403	gene.cluster_A	Cluster_1	GSE41568	-380.473	WM_Score_high	UNK
GSM1019404	gene.cluster_B	Cluster_2	GSE41568	-397.382	WM_Score_low	UNK
GSM1019405	gene.cluster_A	Cluster_1	GSE41568	-369.77	WM_Score_high	UNK
GSM1019406	gene.cluster_A	Cluster_1	GSE41568	-367.11	WM_Score_high	UNK
GSM1019407	gene.cluster_B	Cluster_2	GSE41568	-393.712	WM_Score_low	UNK
GSM1019408	gene.cluster_B	Cluster_2	GSE41568	-381.323	WM_Score_high	UNK
GSM1019409	gene.cluster_A	Cluster_1	GSE41568	-375.356	WM_Score_high	UNK
GSM1019410	gene.cluster_B	Cluster_2	GSE41568	-395.544	WM_Score_low	UNK
GSM1019411	gene.cluster_A	Cluster_1	GSE41568	-366.513	WM_Score_high	UNK
GSM1019412	gene.cluster_B	Cluster_2	GSE41568	-388.733	WM_Score_low	UNK
GSM1019413	gene.cluster_A	Cluster_1	GSE41568	-358.124	WM_Score_high	UNK
GSM1019414	gene.cluster_B	Cluster_2	GSE41568	-384.589	WM_Score_high	UNK
GSM1019415	gene.cluster_B	Cluster_1	GSE41568	-384.858	WM_Score_high	UNK
GSM1019416	gene.cluster_B	Cluster_1	GSE41568	-382.95	WM_Score_high	UNK
GSM1019417	gene.cluster_B	Cluster_2	GSE41568	-394.593	WM_Score_low	UNK
GSM1019418	gene.cluster_B	Cluster_2	GSE41568	-386.08	WM_Score_low	UNK
GSM1019419	gene.cluster_B	Cluster_2	GSE41568	-394.387	WM_Score_low	UNK
GSM1019420	gene.cluster_A	Cluster_1	GSE41568	-380.629	WM_Score_high	UNK
GSM1019421	gene.cluster_B	Cluster_2	GSE41568	-396.04	WM_Score_low	UNK
GSM1019422	gene.cluster_B	Cluster_2	GSE41568	-384.395	WM_Score_high	UNK
GSM1019423	gene.cluster_B	Cluster_2	GSE41568	-389.502	WM_Score_low	UNK
GSM1019424	gene.cluster_B	Cluster_2	GSE41568	-392.249	WM_Score_low	UNK
GSM1019425	gene.cluster_A	Cluster_1	GSE41568	-361.248	WM_Score_high	UNK
GSM1019426	gene.cluster_A	Cluster_1	GSE41568	-363.753	WM_Score_high	UNK
GSM1019427	gene.cluster_B	Cluster_2	GSE41568	-397.432	WM_Score_low	UNK
GSM1019428	gene.cluster_A	Cluster_1	GSE41568	-377.021	WM_Score_high	UNK
GSM1019429	gene.cluster_A	Cluster_1	GSE41568	-375.098	WM_Score_high	UNK
GSM1019430	gene.cluster_B	Cluster_1	GSE41568	-384.206	WM_Score_high	UNK
GSM1019431	gene.cluster_B	Cluster_2	GSE41568	-382.579	WM_Score_high	UNK
GSM1019432	gene.cluster_A	Cluster_1	GSE41568	-370.328	WM_Score_high	UNK
GSM1019433	gene.cluster_A	Cluster_1	GSE41568	-377.53	WM_Score_high	UNK
GSM1019434	gene.cluster_A	Cluster_1	GSE41568	-369.776	WM_Score_high	UNK
GSM1019435	gene.cluster_A	Cluster_1	GSE41568	-380.015	WM_Score_high	UNK
GSM1019436	gene.cluster_B	Cluster_2	GSE41568	-390.051	WM_Score_low	UNK
GSM1019437	gene.cluster_A	Cluster_1	GSE41568	-360.933	WM_Score_high	UNK
GSM1019438	gene.cluster_B	Cluster_2	GSE41568	-394.167	WM_Score_low	UNK
GSM1019439	gene.cluster_A	Cluster_1	GSE41568	-377.678	WM_Score_high	UNK
GSM1019440	gene.cluster_A	Cluster_1	GSE41568	-375.866	WM_Score_high	UNK
GSM1019441	gene.cluster_B	Cluster_2	GSE41568	-392.074	WM_Score_low	UNK
GSM1019442	gene.cluster_B	Cluster_2	GSE41568	-393.629	WM_Score_low	UNK
GSM1019443	gene.cluster_B	Cluster_2	GSE41568	-395.9	WM_Score_low	UNK
GSM1019444	gene.cluster_A	Cluster_1	GSE41568	-379.983	WM_Score_high	UNK
GSM1019445	gene.cluster_A	Cluster_1	GSE41568	-379.379	WM_Score_high	UNK
GSM1019446	gene.cluster_A	Cluster_1	GSE41568	-373.256	WM_Score_high	UNK
GSM1019447	gene.cluster_A	Cluster_2	GSE41568	-379.397	WM_Score_high	UNK
GSM1019448	gene.cluster_B	Cluster_2	GSE41568	-382.529	WM_Score_high	UNK
GSM1019449	gene.cluster_A	Cluster_1	GSE41568	-364.682	WM_Score_high	UNK
GSM1019450	gene.cluster_A	Cluster_1	GSE41568	-369.977	WM_Score_high	UNK
GSM1019451	gene.cluster_B	Cluster_2	GSE41568	-389.336	WM_Score_low	UNK
GSM1019452	gene.cluster_B	Cluster_2	GSE41568	-387.028	WM_Score_low	UNK
GSM1019453	gene.cluster_B	Cluster_2	GSE41568	-402.078	WM_Score_low	UNK
GSM1019454	gene.cluster_B	Cluster_2	GSE41568	-392.489	WM_Score_low	UNK
GSM1019455	gene.cluster_A	Cluster_1	GSE41568	-378.834	WM_Score_high	UNK
GSM1019456	gene.cluster_A	Cluster_2	GSE41568	-380.675	WM_Score_high	UNK
GSM1019457	gene.cluster_A	Cluster_2	GSE41568	-381.865	WM_Score_high	UNK
GSM1019458	gene.cluster_A	Cluster_1	GSE41568	-366.863	WM_Score_high	UNK
GSM1019459	gene.cluster_B	Cluster_2	GSE41568	-394.581	WM_Score_low	UNK
GSM1019460	gene.cluster_A	Cluster_2	GSE41568	-380.745	WM_Score_high	UNK
GSM1019461	gene.cluster_B	Cluster_2	GSE41568	-386.266	WM_Score_low	UNK
GSM1019462	gene.cluster_B	Cluster_2	GSE41568	-382.674	WM_Score_high	UNK
GSM1019463	gene.cluster_A	Cluster_1	GSE41568	-362.533	WM_Score_high	UNK
GSM1019464	gene.cluster_B	Cluster_2	GSE41568	-388.449	WM_Score_low	UNK
GSM1019465	gene.cluster_A	Cluster_1	GSE41568	-380.761	WM_Score_high	UNK
GSM1019466	gene.cluster_A	Cluster_1	GSE41568	-372.932	WM_Score_high	UNK
GSM1019467	gene.cluster_A	Cluster_1	GSE41568	-377.374	WM_Score_high	UNK
GSM1019468	gene.cluster_A	Cluster_1	GSE41568	-366.574	WM_Score_high	UNK
GSM1019469	gene.cluster_B	Cluster_2	GSE41568	-388.43	WM_Score_low	UNK
GSM1019470	gene.cluster_B	Cluster_2	GSE41568	-383.9	WM_Score_high	UNK
GSM1019471	gene.cluster_B	Cluster_2	GSE41568	-382.619	WM_Score_high	UNK
GSM1019472	gene.cluster_A	Cluster_2	GSE41568	-378.131	WM_Score_high	UNK
GSM1019473	gene.cluster_A	Cluster_1	GSE41568	-375.548	WM_Score_high	UNK
GSM1019474	gene.cluster_B	Cluster_2	GSE41568	-389.482	WM_Score_low	UNK
GSM1019475	gene.cluster_B	Cluster_2	GSE41568	-396.865	WM_Score_low	UNK
GSM1019476	gene.cluster_B	Cluster_2	GSE41568	-389.115	WM_Score_low	UNK
GSM1019477	gene.cluster_A	Cluster_2	GSE41568	-381.191	WM_Score_high	UNK
GSM1019478	gene.cluster_B	Cluster_2	GSE41568	-398.221	WM_Score_low	UNK
GSM1019479	gene.cluster_A	Cluster_1	GSE41568	-359.242	WM_Score_high	UNK
GSM1019480	gene.cluster_A	Cluster_2	GSE41568	-380.452	WM_Score_high	UNK
GSM1019481	gene.cluster_B	Cluster_2	GSE41568	-388.436	WM_Score_low	UNK
GSM1019482	gene.cluster_B	Cluster_2	GSE41568	-387.709	WM_Score_low	UNK
GSM1019483	gene.cluster_B	Cluster_2	GSE41568	-387.072	WM_Score_low	UNK
GSM1019484	gene.cluster_B	Cluster_2	GSE41568	-388.856	WM_Score_low	UNK
GSM1019485	gene.cluster_B	Cluster_2	GSE41568	-387.94	WM_Score_low	UNK
GSM1019486	gene.cluster_B	Cluster_2	GSE41568	-396.089	WM_Score_low	UNK
GSM1019487	gene.cluster_B	Cluster_2	GSE41568	-391.662	WM_Score_low	UNK
GSM1019488	gene.cluster_A	Cluster_2	GSE41568	-381.141	WM_Score_high	UNK
GSM1019489	gene.cluster_B	Cluster_2	GSE41568	-399.432	WM_Score_low	UNK
GSM1019490	gene.cluster_B	Cluster_1	GSE41568	-381.635	WM_Score_high	UNK
GSM1019491	gene.cluster_B	Cluster_2	GSE41568	-385.988	WM_Score_low	UNK
GSM1019492	gene.cluster_B	Cluster_1	GSE41568	-382.56	WM_Score_high	UNK
GSM1019493	gene.cluster_B	Cluster_2	GSE41568	-400.117	WM_Score_low	UNK
GSM1019494	gene.cluster_A	Cluster_1	GSE41568	-370.83	WM_Score_high	UNK
GSM1019495	gene.cluster_B	Cluster_2	GSE41568	-384.223	WM_Score_high	UNK
GSM1019496	gene.cluster_B	Cluster_1	GSE41568	-384.632	WM_Score_high	UNK
GSM1019497	gene.cluster_B	Cluster_2	GSE41568	-383.066	WM_Score_high	UNK
GSM1019498	gene.cluster_B	Cluster_2	GSE41568	-389.068	WM_Score_low	UNK
GSM1019499	gene.cluster_B	Cluster_2	GSE41568	-389.216	WM_Score_low	UNK
GSM1019500	gene.cluster_A	Cluster_1	GSE41568	-373.245	WM_Score_high	UNK
GSM1019501	gene.cluster_B	Cluster_2	GSE41568	-390.28	WM_Score_low	UNK
GSM1019502	gene.cluster_B	Cluster_1	GSE41568	-388.124	WM_Score_low	UNK
GSM1019503	gene.cluster_B	Cluster_2	GSE41568	-390.919	WM_Score_low	UNK
GSM1019504	gene.cluster_B	Cluster_2	GSE41568	-406.092	WM_Score_low	UNK
GSM1019505	gene.cluster_B	Cluster_2	GSE41568	-394.868	WM_Score_low	UNK
GSM1019506	gene.cluster_B	Cluster_2	GSE41568	-388.494	WM_Score_low	UNK
GSM1019507	gene.cluster_A	Cluster_1	GSE41568	-380.582	WM_Score_high	UNK
GSM1019508	gene.cluster_B	Cluster_2	GSE41568	-394.344	WM_Score_low	UNK
GSM1019509	gene.cluster_B	Cluster_2	GSE41568	-389	WM_Score_low	UNK
GSM1019510	gene.cluster_A	Cluster_1	GSE41568	-370.797	WM_Score_high	UNK
GSM1019511	gene.cluster_B	Cluster_2	GSE41568	-391.518	WM_Score_low	UNK
GSM1019512	gene.cluster_B	Cluster_2	GSE41568	-390.355	WM_Score_low	UNK
GSM1019513	gene.cluster_B	Cluster_2	GSE41568	-384.35	WM_Score_high	UNK
GSM1019514	gene.cluster_B	Cluster_2	GSE41568	-389.806	WM_Score_low	UNK
GSM1019515	gene.cluster_B	Cluster_2	GSE41568	-382.127	WM_Score_high	UNK
GSM1019516	gene.cluster_B	Cluster_2	GSE41568	-398.879	WM_Score_low	UNK
GSM1019517	gene.cluster_B	Cluster_2	GSE41568	-397.021	WM_Score_low	UNK
GSM1019518	gene.cluster_A	Cluster_1	GSE41568	-376.328	WM_Score_high	UNK
GSM1019519	gene.cluster_A	Cluster_1	GSE41568	-375.245	WM_Score_high	UNK
GSM1019520	gene.cluster_B	Cluster_2	GSE41568	-394.948	WM_Score_low	UNK
GSM1681353	gene.cluster_A	Cluster_1	GSE39582	-358.087	WM_Score_high	UNK
GSM1681354	gene.cluster_A	Cluster_1	GSE39582	-351.314	WM_Score_high	UNK
GSM1681355	gene.cluster_A	Cluster_1	GSE39582	-362.374	WM_Score_high	UNK
GSM1681356	gene.cluster_A	Cluster_1	GSE39582	-355.922	WM_Score_high	UNK
GSM1681357	gene.cluster_A	Cluster_1	GSE39582	-368.158	WM_Score_high	UNK
GSM1681358	gene.cluster_A	Cluster_1	GSE39582	-363.541	WM_Score_high	UNK
GSM1681359	gene.cluster_A	Cluster_1	GSE39582	-357.939	WM_Score_high	UNK
GSM1681360	gene.cluster_A	Cluster_1	GSE39582	-366.14	WM_Score_high	UNK
GSM1681361	gene.cluster_A	Cluster_1	GSE39582	-361.087	WM_Score_high	UNK
GSM1681362	gene.cluster_A	Cluster_1	GSE39582	-372.328	WM_Score_high	UNK
GSM1681363	gene.cluster_A	Cluster_1	GSE39582	-375.044	WM_Score_high	UNK
GSM1681364	gene.cluster_A	Cluster_1	GSE39582	-363.099	WM_Score_high	UNK
GSM1681365	gene.cluster_A	Cluster_1	GSE39582	-362.627	WM_Score_high	UNK
GSM1681366	gene.cluster_A	Cluster_1	GSE39582	-362.564	WM_Score_high	UNK
GSM1681367	gene.cluster_A	Cluster_1	GSE39582	-361.015	WM_Score_high	UNK
GSM1681368	gene.cluster_A	Cluster_1	GSE39582	-375.952	WM_Score_high	UNK
GSM1681369	gene.cluster_A	Cluster_1	GSE39582	-368.995	WM_Score_high	UNK
GSM1681370	gene.cluster_A	Cluster_1	GSE39582	-363.096	WM_Score_high	UNK
GSM1681371	gene.cluster_A	Cluster_1	GSE39582	-371.935	WM_Score_high	UNK
GSM358341	gene.cluster_B	Cluster_2	GSE14333	-387.064	WM_Score_low	UNK
GSM358346	gene.cluster_B	Cluster_1	GSE14333	-382.425	WM_Score_high	UNK
GSM358347	gene.cluster_B	Cluster_2	GSE14333	-383.638	WM_Score_high	UNK
GSM358348	gene.cluster_A	Cluster_1	GSE14333	-379.192	WM_Score_high	UNK
GSM358349	gene.cluster_B	Cluster_2	GSE14333	-394.995	WM_Score_low	UNK
GSM358350	gene.cluster_B	Cluster_2	GSE14333	-384.576	WM_Score_high	UNK
GSM358351	gene.cluster_A	Cluster_1	GSE14333	-372.31	WM_Score_high	UNK
GSM358352	gene.cluster_A	Cluster_1	GSE14333	-376.894	WM_Score_high	UNK
GSM358353	gene.cluster_B	Cluster_2	GSE14333	-389.139	WM_Score_low	UNK
GSM358356	gene.cluster_B	Cluster_2	GSE14333	-390.201	WM_Score_low	UNK
GSM358358	gene.cluster_B	Cluster_2	GSE14333	-392.193	WM_Score_low	UNK
GSM358360	gene.cluster_B	Cluster_1	GSE14333	-381.575	WM_Score_high	UNK
GSM358361	gene.cluster_B	Cluster_2	GSE14333	-384.653	WM_Score_high	UNK
GSM358365	gene.cluster_A	Cluster_1	GSE14333	-380.496	WM_Score_high	UNK
GSM358366	gene.cluster_B	Cluster_2	GSE14333	-388.37	WM_Score_low	UNK
GSM358367	gene.cluster_A	Cluster_1	GSE14333	-377.43	WM_Score_high	UNK
GSM358368	gene.cluster_B	Cluster_2	GSE14333	-383.588	WM_Score_high	UNK
GSM358385	gene.cluster_B	Cluster_2	GSE14333	-390.945	WM_Score_low	UNK
GSM358388	gene.cluster_A	Cluster_1	GSE14333	-379.48	WM_Score_high	UNK
GSM358391	gene.cluster_A	Cluster_1	GSE14333	-377.769	WM_Score_high	UNK
GSM358392	gene.cluster_A	Cluster_1	GSE14333	-375.746	WM_Score_high	UNK
GSM358393	gene.cluster_B	Cluster_1	GSE14333	-383.488	WM_Score_high	UNK
GSM358396	gene.cluster_B	Cluster_2	GSE14333	-384.836	WM_Score_high	UNK
GSM358397	gene.cluster_A	Cluster_1	GSE14333	-374.2	WM_Score_high	UNK
GSM358398	gene.cluster_B	Cluster_2	GSE14333	-388.482	WM_Score_low	UNK
GSM358400	gene.cluster_A	Cluster_2	GSE14333	-381.62	WM_Score_high	UNK
GSM358401	gene.cluster_B	Cluster_2	GSE14333	-385.942	WM_Score_low	UNK
GSM358404	gene.cluster_A	Cluster_1	GSE14333	-378.216	WM_Score_high	UNK
GSM358405	gene.cluster_A	Cluster_2	GSE14333	-380.513	WM_Score_high	UNK
GSM358408	gene.cluster_B	Cluster_2	GSE14333	-389.762	WM_Score_low	UNK
GSM358410	gene.cluster_B	Cluster_2	GSE14333	-391.065	WM_Score_low	UNK
GSM358411	gene.cluster_B	Cluster_1	GSE14333	-386.199	WM_Score_low	UNK
GSM358412	gene.cluster_B	Cluster_2	GSE14333	-388.996	WM_Score_low	UNK
GSM358414	gene.cluster_B	Cluster_2	GSE14333	-388.465	WM_Score_low	UNK
GSM358415	gene.cluster_B	Cluster_1	GSE14333	-381.071	WM_Score_high	UNK
GSM358417	gene.cluster_A	Cluster_1	GSE14333	-375.337	WM_Score_high	UNK
GSM358418	gene.cluster_B	Cluster_2	GSE14333	-393.889	WM_Score_low	UNK
GSM358419	gene.cluster_A	Cluster_1	GSE14333	-373.426	WM_Score_high	UNK
GSM358420	gene.cluster_A	Cluster_1	GSE14333	-379.381	WM_Score_high	UNK
GSM358423	gene.cluster_B	Cluster_2	GSE14333	-390.269	WM_Score_low	UNK
GSM358424	gene.cluster_B	Cluster_1	GSE14333	-380.504	WM_Score_high	UNK
GSM358425	gene.cluster_A	Cluster_1	GSE14333	-370.814	WM_Score_high	UNK
GSM358427	gene.cluster_A	Cluster_1	GSE14333	-378.062	WM_Score_high	UNK
GSM358429	gene.cluster_B	Cluster_1	GSE14333	-382.207	WM_Score_high	UNK
GSM358430	gene.cluster_B	Cluster_2	GSE14333	-390.851	WM_Score_low	UNK
GSM358431	gene.cluster_A	Cluster_1	GSE14333	-380.117	WM_Score_high	UNK
GSM358432	gene.cluster_B	Cluster_2	GSE14333	-384.932	WM_Score_high	UNK
GSM358433	gene.cluster_B	Cluster_2	GSE14333	-385.796	WM_Score_low	UNK
GSM358434	gene.cluster_B	Cluster_1	GSE14333	-387.958	WM_Score_low	UNK
GSM358435	gene.cluster_A	Cluster_1	GSE14333	-370.528	WM_Score_high	UNK
GSM358436	gene.cluster_A	Cluster_1	GSE14333	-374.624	WM_Score_high	UNK
GSM358437	gene.cluster_B	Cluster_1	GSE14333	-385.661	WM_Score_low	UNK
GSM358438	gene.cluster_A	Cluster_1	GSE14333	-362.534	WM_Score_high	UNK
GSM358441	gene.cluster_B	Cluster_2	GSE14333	-390.157	WM_Score_low	UNK
GSM358479	gene.cluster_B	Cluster_1	GSE14333	-382.777	WM_Score_high	UNK
GSM358481	gene.cluster_A	Cluster_1	GSE14333	-376.359	WM_Score_high	UNK
GSM358482	gene.cluster_B	Cluster_2	GSE14333	-386.732	WM_Score_low	UNK
GSM358483	gene.cluster_A	Cluster_1	GSE14333	-376.188	WM_Score_high	UNK
GSM358484	gene.cluster_B	Cluster_1	GSE14333	-383.648	WM_Score_high	UNK
GSM358485	gene.cluster_A	Cluster_1	GSE14333	-379.299	WM_Score_high	UNK
GSM358487	gene.cluster_B	Cluster_2	GSE14333	-385.434	WM_Score_low	UNK
GSM358488	gene.cluster_B	Cluster_2	GSE14333	-383.291	WM_Score_high	UNK
GSM358489	gene.cluster_A	Cluster_1	GSE14333	-379.317	WM_Score_high	UNK
GSM358491	gene.cluster_A	Cluster_1	GSE14333	-376.611	WM_Score_high	UNK
GSM358493	gene.cluster_A	Cluster_1	GSE14333	-360.199	WM_Score_high	UNK
GSM358494	gene.cluster_B	Cluster_1	GSE14333	-382.503	WM_Score_high	UNK
GSM358495	gene.cluster_B	Cluster_2	GSE14333	-393.285	WM_Score_low	UNK
GSM358496	gene.cluster_A	Cluster_1	GSE14333	-375.539	WM_Score_high	UNK
GSM358497	gene.cluster_A	Cluster_1	GSE14333	-375.581	WM_Score_high	UNK
GSM358498	gene.cluster_B	Cluster_2	GSE14333	-392.201	WM_Score_low	UNK
GSM358499	gene.cluster_A	Cluster_1	GSE14333	-378.412	WM_Score_high	UNK
GSM358500	gene.cluster_A	Cluster_1	GSE14333	-379.492	WM_Score_high	UNK
GSM358501	gene.cluster_A	Cluster_1	GSE14333	-365.911	WM_Score_high	UNK
GSM358503	gene.cluster_B	Cluster_1	GSE14333	-383.506	WM_Score_high	UNK
GSM358505	gene.cluster_B	Cluster_2	GSE14333	-382.049	WM_Score_high	UNK
GSM358506	gene.cluster_B	Cluster_2	GSE14333	-389.173	WM_Score_low	UNK
GSM358507	gene.cluster_B	Cluster_2	GSE14333	-386.708	WM_Score_low	UNK
GSM358508	gene.cluster_B	Cluster_2	GSE14333	-383.999	WM_Score_high	UNK
GSM358509	gene.cluster_A	Cluster_1	GSE14333	-369.874	WM_Score_high	UNK
GSM358510	gene.cluster_A	Cluster_1	GSE14333	-355.498	WM_Score_high	UNK
GSM358511	gene.cluster_B	Cluster_2	GSE14333	-389.681	WM_Score_low	UNK
GSM358515	gene.cluster_A	Cluster_1	GSE14333	-376.036	WM_Score_high	UNK
GSM358516	gene.cluster_B	Cluster_2	GSE14333	-387.233	WM_Score_low	UNK
GSM358517	gene.cluster_B	Cluster_2	GSE14333	-390.519	WM_Score_low	UNK
GSM358518	gene.cluster_B	Cluster_2	GSE14333	-385.352	WM_Score_low	UNK
GSM358519	gene.cluster_B	Cluster_1	GSE14333	-387.342	WM_Score_low	UNK
GSM358520	gene.cluster_B	Cluster_2	GSE14333	-388.408	WM_Score_low	UNK
GSM358521	gene.cluster_B	Cluster_2	GSE14333	-385.797	WM_Score_low	UNK
GSM358522	gene.cluster_B	Cluster_2	GSE14333	-390.589	WM_Score_low	UNK
GSM358523	gene.cluster_A	Cluster_1	GSE14333	-377.357	WM_Score_high	UNK
GSM358524	gene.cluster_A	Cluster_1	GSE14333	-377.731	WM_Score_high	UNK
GSM358525	gene.cluster_A	Cluster_1	GSE14333	-370.92	WM_Score_high	UNK
GSM358528	gene.cluster_B	Cluster_2	GSE14333	-394.839	WM_Score_low	UNK
GSM358529	gene.cluster_B	Cluster_2	GSE14333	-387.075	WM_Score_low	UNK
GSM358531	gene.cluster_B	Cluster_2	GSE14333	-383.609	WM_Score_high	UNK
GSM358534	gene.cluster_A	Cluster_1	GSE14333	-374.05	WM_Score_high	UNK
GSM358536	gene.cluster_B	Cluster_1	GSE14333	-381.76	WM_Score_high	UNK
GSM358537	gene.cluster_A	Cluster_1	GSE14333	-378.283	WM_Score_high	UNK
GSM358538	gene.cluster_A	Cluster_1	GSE14333	-378.176	WM_Score_high	UNK
GSM358539	gene.cluster_B	Cluster_1	GSE14333	-382.746	WM_Score_high	UNK
GSM358571	gene.cluster_B	Cluster_1	GSE14333	-386.892	WM_Score_low	UNK
GSM358572	gene.cluster_B	Cluster_1	GSE14333	-385.582	WM_Score_low	UNK
GSM358574	gene.cluster_B	Cluster_1	GSE14333	-383.837	WM_Score_high	UNK
GSM358576	gene.cluster_B	Cluster_1	GSE14333	-386.416	WM_Score_low	UNK
GSM358577	gene.cluster_A	Cluster_1	GSE14333	-379.349	WM_Score_high	UNK
GSM358578	gene.cluster_A	Cluster_1	GSE14333	-376.474	WM_Score_high	UNK
GSM358579	gene.cluster_B	Cluster_2	GSE14333	-387.096	WM_Score_low	UNK
GSM358580	gene.cluster_B	Cluster_2	GSE14333	-381.063	WM_Score_high	UNK
GSM358581	gene.cluster_B	Cluster_2	GSE14333	-387.382	WM_Score_low	UNK
GSM358583	gene.cluster_B	Cluster_2	GSE14333	-380.729	WM_Score_high	UNK
GSM358584	gene.cluster_A	Cluster_1	GSE14333	-371.221	WM_Score_high	UNK
GSM358585	gene.cluster_B	Cluster_2	GSE14333	-389.377	WM_Score_low	UNK
GSM358586	gene.cluster_B	Cluster_2	GSE14333	-389.048	WM_Score_low	UNK
GSM358587	gene.cluster_A	Cluster_1	GSE14333	-343.26	WM_Score_high	UNK
GSM358588	gene.cluster_B	Cluster_2	GSE14333	-394.359	WM_Score_low	UNK
GSM358589	gene.cluster_B	Cluster_2	GSE14333	-393.958	WM_Score_low	UNK
GSM358590	gene.cluster_A	Cluster_1	GSE14333	-372.701	WM_Score_high	UNK
GSM358592	gene.cluster_A	Cluster_1	GSE14333	-371.573	WM_Score_high	UNK
GSM358593	gene.cluster_B	Cluster_2	GSE14333	-386.159	WM_Score_low	UNK
GSM358594	gene.cluster_B	Cluster_2	GSE14333	-384.041	WM_Score_high	UNK
GSM358595	gene.cluster_A	Cluster_1	GSE14333	-368.112	WM_Score_high	UNK
GSM358596	gene.cluster_A	Cluster_1	GSE14333	-372.21	WM_Score_high	UNK
GSM358597	gene.cluster_B	Cluster_2	GSE14333	-385.362	WM_Score_low	UNK
GSM358598	gene.cluster_B	Cluster_1	GSE14333	-381.121	WM_Score_high	UNK
GSM358601	gene.cluster_A	Cluster_1	GSE14333	-378.467	WM_Score_high	UNK
GSM358602	gene.cluster_A	Cluster_1	GSE14333	-379.15	WM_Score_high	UNK
GSM358603	gene.cluster_B	Cluster_1	GSE14333	-383.33	WM_Score_high	UNK
GSM358604	gene.cluster_A	Cluster_1	GSE14333	-378.559	WM_Score_high	UNK
GSM358605	gene.cluster_B	Cluster_2	GSE14333	-390.738	WM_Score_low	UNK
GSM358606	gene.cluster_B	Cluster_2	GSE14333	-384.528	WM_Score_high	UNK
GSM358607	gene.cluster_A	Cluster_1	GSE14333	-378.625	WM_Score_high	UNK
GSM358609	gene.cluster_B	Cluster_2	GSE14333	-391.856	WM_Score_low	UNK
GSM358610	gene.cluster_B	Cluster_2	GSE14333	-389.019	WM_Score_low	UNK
GSM452552	gene.cluster_B	Cluster_1	GSE18105	-381.743	WM_Score_high	UNK
GSM452553	gene.cluster_B	Cluster_2	GSE18105	-390.945	WM_Score_low	UNK
GSM452554	gene.cluster_B	Cluster_2	GSE18105	-391.626	WM_Score_low	UNK
GSM452555	gene.cluster_B	Cluster_2	GSE18105	-391.614	WM_Score_low	UNK
GSM452556	gene.cluster_B	Cluster_2	GSE18105	-393.791	WM_Score_low	UNK
GSM452557	gene.cluster_B	Cluster_1	GSE18105	-386.631	WM_Score_low	UNK
GSM452558	gene.cluster_B	Cluster_1	GSE18105	-388.954	WM_Score_low	UNK
GSM452559	gene.cluster_B	Cluster_2	GSE18105	-389.031	WM_Score_low	UNK
GSM452560	gene.cluster_B	Cluster_2	GSE18105	-383.216	WM_Score_high	UNK
GSM452561	gene.cluster_B	Cluster_2	GSE18105	-384.517	WM_Score_high	UNK
GSM452562	gene.cluster_B	Cluster_2	GSE18105	-391.893	WM_Score_low	UNK
GSM452563	gene.cluster_B	Cluster_2	GSE18105	-389.791	WM_Score_low	UNK
GSM452564	gene.cluster_B	Cluster_2	GSE18105	-387.256	WM_Score_low	UNK
GSM452565	gene.cluster_B	Cluster_2	GSE18105	-388.971	WM_Score_low	UNK
GSM452566	gene.cluster_B	Cluster_2	GSE18105	-388.726	WM_Score_low	UNK
GSM452567	gene.cluster_B	Cluster_2	GSE18105	-386.083	WM_Score_low	UNK
GSM452568	gene.cluster_B	Cluster_2	GSE18105	-388.749	WM_Score_low	UNK
GSM452569	gene.cluster_A	Cluster_2	GSE18105	-376.564	WM_Score_high	UNK
GSM452570	gene.cluster_B	Cluster_2	GSE18105	-388.404	WM_Score_low	UNK
GSM452571	gene.cluster_B	Cluster_2	GSE18105	-386.221	WM_Score_low	UNK
GSM452572	gene.cluster_B	Cluster_2	GSE18105	-391.127	WM_Score_low	UNK
GSM452573	gene.cluster_B	Cluster_2	GSE18105	-394.497	WM_Score_low	UNK
GSM452574	gene.cluster_B	Cluster_2	GSE18105	-389.836	WM_Score_low	UNK
GSM452575	gene.cluster_B	Cluster_2	GSE18105	-387.606	WM_Score_low	UNK
GSM452576	gene.cluster_B	Cluster_2	GSE18105	-393.071	WM_Score_low	UNK
GSM452577	gene.cluster_B	Cluster_2	GSE18105	-389.255	WM_Score_low	UNK
GSM452578	gene.cluster_A	Cluster_1	GSE18105	-378.617	WM_Score_high	UNK
GSM452579	gene.cluster_B	Cluster_2	GSE18105	-396.53	WM_Score_low	UNK
GSM452580	gene.cluster_B	Cluster_2	GSE18105	-390.641	WM_Score_low	UNK
GSM452581	gene.cluster_B	Cluster_2	GSE18105	-395.032	WM_Score_low	UNK
GSM452582	gene.cluster_A	Cluster_2	GSE18105	-380.234	WM_Score_high	UNK
GSM452583	gene.cluster_A	Cluster_1	GSE18105	-378.024	WM_Score_high	UNK
GSM452584	gene.cluster_B	Cluster_2	GSE18105	-392.79	WM_Score_low	UNK
GSM452585	gene.cluster_B	Cluster_2	GSE18105	-389.84	WM_Score_low	UNK
GSM452586	gene.cluster_B	Cluster_2	GSE18105	-389.722	WM_Score_low	UNK
GSM452587	gene.cluster_B	Cluster_2	GSE18105	-385.126	WM_Score_low	UNK
GSM452588	gene.cluster_B	Cluster_2	GSE18105	-387.307	WM_Score_low	UNK
GSM452589	gene.cluster_B	Cluster_2	GSE18105	-389.993	WM_Score_low	UNK
GSM452590	gene.cluster_B	Cluster_2	GSE18105	-383.092	WM_Score_high	UNK
GSM452591	gene.cluster_B	Cluster_2	GSE18105	-390.049	WM_Score_low	UNK
GSM452592	gene.cluster_B	Cluster_1	GSE18105	-382.772	WM_Score_high	UNK
GSM452593	gene.cluster_B	Cluster_2	GSE18105	-393.12	WM_Score_low	UNK
GSM452594	gene.cluster_B	Cluster_2	GSE18105	-392.416	WM_Score_low	UNK
GSM452595	gene.cluster_B	Cluster_2	GSE18105	-391.726	WM_Score_low	UNK
GSM452596	gene.cluster_B	Cluster_2	GSE18105	-387.613	WM_Score_low	UNK
GSM452597	gene.cluster_B	Cluster_2	GSE18105	-392.511	WM_Score_low	UNK
GSM452598	gene.cluster_B	Cluster_2	GSE18105	-388.128	WM_Score_low	UNK
GSM452599	gene.cluster_A	Cluster_1	GSE18105	-380.718	WM_Score_high	UNK
GSM452600	gene.cluster_B	Cluster_2	GSE18105	-386.29	WM_Score_low	UNK
GSM452601	gene.cluster_B	Cluster_2	GSE18105	-381.184	WM_Score_high	UNK
GSM452602	gene.cluster_B	Cluster_2	GSE18105	-387.5	WM_Score_low	UNK
GSM452603	gene.cluster_B	Cluster_2	GSE18105	-400.403	WM_Score_low	UNK
GSM452604	gene.cluster_B	Cluster_2	GSE18105	-390.085	WM_Score_low	UNK
GSM452605	gene.cluster_B	Cluster_2	GSE18105	-383.035	WM_Score_high	UNK
GSM452606	gene.cluster_B	Cluster_1	GSE18105	-387.643	WM_Score_low	UNK
GSM452607	gene.cluster_B	Cluster_2	GSE18105	-383.739	WM_Score_high	UNK
GSM452608	gene.cluster_B	Cluster_2	GSE18105	-390.066	WM_Score_low	UNK
GSM452609	gene.cluster_B	Cluster_1	GSE18105	-382.077	WM_Score_high	UNK
GSM452610	gene.cluster_A	Cluster_1	GSE18105	-379.619	WM_Score_high	UNK
GSM452611	gene.cluster_B	Cluster_1	GSE18105	-384.595	WM_Score_high	UNK
GSM452612	gene.cluster_A	Cluster_2	GSE18105	-380.118	WM_Score_high	UNK
GSM452613	gene.cluster_B	Cluster_2	GSE18105	-398.285	WM_Score_low	UNK
GSM452614	gene.cluster_B	Cluster_2	GSE18105	-389.535	WM_Score_low	UNK
GSM452615	gene.cluster_B	Cluster_1	GSE18105	-389.807	WM_Score_low	UNK
GSM452616	gene.cluster_B	Cluster_2	GSE18105	-391.28	WM_Score_low	UNK
GSM452617	gene.cluster_B	Cluster_2	GSE18105	-387.836	WM_Score_low	UNK
GSM452618	gene.cluster_B	Cluster_2	GSE18105	-400.421	WM_Score_low	UNK
GSM452619	gene.cluster_B	Cluster_2	GSE18105	-394.435	WM_Score_low	UNK
GSM452620	gene.cluster_B	Cluster_2	GSE18105	-389.615	WM_Score_low	UNK
GSM452621	gene.cluster_B	Cluster_2	GSE18105	-382.804	WM_Score_high	UNK
GSM452622	gene.cluster_B	Cluster_2	GSE18105	-392.558	WM_Score_low	UNK
GSM452623	gene.cluster_B	Cluster_2	GSE18105	-388.056	WM_Score_low	UNK
GSM452624	gene.cluster_B	Cluster_2	GSE18105	-391.467	WM_Score_low	UNK
GSM452625	gene.cluster_B	Cluster_2	GSE18105	-388.988	WM_Score_low	UNK
GSM452626	gene.cluster_B	Cluster_2	GSE18105	-388.075	WM_Score_low	UNK
GSM452627	gene.cluster_B	Cluster_2	GSE18105	-387.832	WM_Score_low	UNK
GSM452628	gene.cluster_A	Cluster_1	GSE18105	-377.555	WM_Score_high	UNK
GSM452629	gene.cluster_A	Cluster_1	GSE18105	-349.465	WM_Score_high	UNK
GSM452630	gene.cluster_A	Cluster_1	GSE18105	-356.64	WM_Score_high	UNK
GSM452631	gene.cluster_A	Cluster_1	GSE18105	-360.11	WM_Score_high	UNK
GSM452632	gene.cluster_A	Cluster_1	GSE18105	-361.524	WM_Score_high	UNK
GSM452633	gene.cluster_A	Cluster_1	GSE18105	-375.062	WM_Score_high	UNK
GSM452634	gene.cluster_A	Cluster_1	GSE18105	-359.657	WM_Score_high	UNK
GSM452635	gene.cluster_A	Cluster_1	GSE18105	-366.858	WM_Score_high	UNK
GSM452636	gene.cluster_B	Cluster_1	GSE18105	-381.995	WM_Score_high	UNK
GSM452637	gene.cluster_A	Cluster_1	GSE18105	-345.739	WM_Score_high	UNK
GSM452638	gene.cluster_A	Cluster_1	GSE18105	-368.683	WM_Score_high	UNK
GSM452639	gene.cluster_A	Cluster_1	GSE18105	-347.565	WM_Score_high	UNK
GSM452640	gene.cluster_A	Cluster_1	GSE18105	-357.062	WM_Score_high	UNK
GSM452641	gene.cluster_A	Cluster_1	GSE18105	-351.955	WM_Score_high	UNK
GSM452642	gene.cluster_A	Cluster_1	GSE18105	-365.704	WM_Score_high	UNK
GSM452643	gene.cluster_A	Cluster_1	GSE18105	-364.931	WM_Score_high	UNK
GSM452644	gene.cluster_A	Cluster_1	GSE18105	-376.712	WM_Score_high	UNK
GSM452645	gene.cluster_A	Cluster_1	GSE18105	-369.686	WM_Score_high	UNK
GSM452646	gene.cluster_B	Cluster_1	GSE18105	-384.173	WM_Score_high	UNK
GSM452647	gene.cluster_B	Cluster_2	GSE18105	-385.509	WM_Score_low	UNK
GSM452648	gene.cluster_A	Cluster_1	GSE18105	-364.883	WM_Score_high	UNK
GSM452649	gene.cluster_A	Cluster_1	GSE18105	-377.273	WM_Score_high	UNK
GSM452650	gene.cluster_B	Cluster_1	GSE18105	-383.078	WM_Score_high	UNK
GSM452651	gene.cluster_B	Cluster_2	GSE18105	-387.073	WM_Score_low	UNK
GSM452652	gene.cluster_B	Cluster_2	GSE18105	-387.808	WM_Score_low	UNK
GSM452653	gene.cluster_B	Cluster_2	GSE18105	-394.731	WM_Score_low	UNK
GSM452654	gene.cluster_A	Cluster_1	GSE18105	-380.899	WM_Score_high	UNK
GSM452655	gene.cluster_B	Cluster_2	GSE18105	-389.123	WM_Score_low	UNK
GSM452656	gene.cluster_B	Cluster_2	GSE18105	-392.116	WM_Score_low	UNK
GSM452657	gene.cluster_B	Cluster_2	GSE18105	-386.894	WM_Score_low	UNK
GSM452658	gene.cluster_A	Cluster_2	GSE18105	-375.638	WM_Score_high	UNK
GSM452659	gene.cluster_B	Cluster_2	GSE18105	-391.581	WM_Score_low	UNK
GSM452660	gene.cluster_B	Cluster_2	GSE18105	-387.554	WM_Score_low	UNK
GSM452661	gene.cluster_B	Cluster_2	GSE18105	-386.791	WM_Score_low	UNK
GSM452662	gene.cluster_A	Cluster_1	GSE18105	-361.759	WM_Score_high	UNK
GSM523242	gene.cluster_A	Cluster_1	GSE20916	-368.122	WM_Score_high	UNK
GSM523243	gene.cluster_A	Cluster_1	GSE20916	-374.784	WM_Score_high	UNK
GSM523244	gene.cluster_B	Cluster_2	GSE20916	-393.869	WM_Score_low	UNK
GSM523245	gene.cluster_B	Cluster_2	GSE20916	-383.019	WM_Score_high	UNK
GSM523246	gene.cluster_A	Cluster_1	GSE20916	-368.854	WM_Score_high	UNK
GSM523247	gene.cluster_B	Cluster_2	GSE20916	-393.144	WM_Score_low	UNK
GSM523251	gene.cluster_B	Cluster_2	GSE20916	-391.106	WM_Score_low	UNK
GSM523252	gene.cluster_B	Cluster_2	GSE20916	-390.322	WM_Score_low	UNK
GSM523254	gene.cluster_B	Cluster_2	GSE20916	-391.383	WM_Score_low	UNK
GSM523255	gene.cluster_A	Cluster_2	GSE20916	-379.584	WM_Score_high	UNK
GSM523256	gene.cluster_B	Cluster_2	GSE20916	-395.228	WM_Score_low	UNK
GSM523259	gene.cluster_B	Cluster_2	GSE20916	-393.494	WM_Score_low	UNK
GSM523260	gene.cluster_A	Cluster_1	GSE20916	-377.074	WM_Score_high	UNK
GSM523261	gene.cluster_B	Cluster_2	GSE20916	-391.403	WM_Score_low	UNK
GSM523264	gene.cluster_B	Cluster_2	GSE20916	-387.859	WM_Score_low	UNK
GSM523265	gene.cluster_B	Cluster_2	GSE20916	-386.563	WM_Score_low	UNK
GSM523266	gene.cluster_B	Cluster_2	GSE20916	-388.604	WM_Score_low	UNK
GSM523267	gene.cluster_B	Cluster_2	GSE20916	-385.119	WM_Score_low	UNK
GSM523268	gene.cluster_A	Cluster_2	GSE20916	-378.952	WM_Score_high	UNK
GSM523269	gene.cluster_B	Cluster_2	GSE20916	-381.336	WM_Score_high	UNK
GSM523270	gene.cluster_A	Cluster_1	GSE20916	-377.727	WM_Score_high	UNK
GSM523271	gene.cluster_A	Cluster_2	GSE20916	-377.718	WM_Score_high	UNK
GSM523272	gene.cluster_A	Cluster_2	GSE20916	-377.689	WM_Score_high	UNK
GSM523273	gene.cluster_A	Cluster_1	GSE20916	-366.629	WM_Score_high	UNK
GSM523274	gene.cluster_A	Cluster_1	GSE20916	-358.972	WM_Score_high	UNK
GSM523276	gene.cluster_A	Cluster_1	GSE20916	-376.505	WM_Score_high	UNK
GSM523277	gene.cluster_B	Cluster_2	GSE20916	-395.073	WM_Score_low	UNK
GSM523279	gene.cluster_B	Cluster_2	GSE20916	-389.881	WM_Score_low	UNK
GSM523280	gene.cluster_A	Cluster_1	GSE20916	-377.932	WM_Score_high	UNK
GSM523281	gene.cluster_B	Cluster_2	GSE20916	-392.226	WM_Score_low	UNK
GSM523282	gene.cluster_B	Cluster_1	GSE20916	-381.794	WM_Score_high	UNK
GSM523286	gene.cluster_A	Cluster_1	GSE20916	-355.29	WM_Score_high	UNK
GSM523289	gene.cluster_A	Cluster_1	GSE20916	-370.226	WM_Score_high	UNK
GSM523290	gene.cluster_A	Cluster_1	GSE20916	-362.167	WM_Score_high	UNK
GSM523291	gene.cluster_A	Cluster_1	GSE20916	-374.906	WM_Score_high	UNK
GSM523297	gene.cluster_A	Cluster_1	GSE20916	-376.989	WM_Score_high	UNK
GSM523299	gene.cluster_A	Cluster_1	GSE20916	-366.717	WM_Score_high	UNK
GSM523304	gene.cluster_A	Cluster_1	GSE20916	-371.212	WM_Score_high	UNK
GSM523310	gene.cluster_A	Cluster_1	GSE20916	-355.221	WM_Score_high	UNK
GSM523311	gene.cluster_A	Cluster_1	GSE20916	-376.649	WM_Score_high	UNK
GSM523314	gene.cluster_A	Cluster_1	GSE20916	-365.895	WM_Score_high	UNK
GSM523324	gene.cluster_A	Cluster_1	GSE20916	-376.5	WM_Score_high	UNK
GSM523330	gene.cluster_A	Cluster_1	GSE20916	-376.315	WM_Score_high	UNK
GSM523338	gene.cluster_A	Cluster_1	GSE20916	-369.722	WM_Score_high	UNK
GSM523343	gene.cluster_A	Cluster_1	GSE20916	-380.013	WM_Score_high	UNK
GSM523349	gene.cluster_A	Cluster_1	GSE20916	-375.012	WM_Score_high	UNK
GSM523358	gene.cluster_B	Cluster_1	GSE20916	-381.909	WM_Score_high	UNK
GSM523360	gene.cluster_A	Cluster_1	GSE20916	-363.47	WM_Score_high	UNK
GSM523364	gene.cluster_A	Cluster_1	GSE20916	-372.039	WM_Score_high	UNK
GSM523365	gene.cluster_A	Cluster_1	GSE20916	-369.795	WM_Score_high	UNK
GSM523369	gene.cluster_A	Cluster_1	GSE20916	-366.276	WM_Score_high	UNK
GSM523373	gene.cluster_A	Cluster_1	GSE20916	-361.042	WM_Score_high	UNK
GSM523377	gene.cluster_A	Cluster_1	GSE20916	-369.261	WM_Score_high	UNK
GSM523382	gene.cluster_A	Cluster_1	GSE20916	-380.118	WM_Score_high	UNK
GSM523386	gene.cluster_B	Cluster_2	GSE20916	-386.119	WM_Score_low	UNK
GSM537330	gene.cluster_B	Cluster_2	GSE21510	-393.02	WM_Score_low	UNK
GSM537331	gene.cluster_B	Cluster_1	GSE21510	-382.642	WM_Score_high	UNK
GSM537332	gene.cluster_B	Cluster_2	GSE21510	-391.227	WM_Score_low	UNK
GSM537333	gene.cluster_B	Cluster_2	GSE21510	-391.754	WM_Score_low	UNK
GSM537334	gene.cluster_B	Cluster_2	GSE21510	-391.797	WM_Score_low	UNK
GSM537335	gene.cluster_B	Cluster_2	GSE21510	-393.834	WM_Score_low	UNK
GSM537336	gene.cluster_B	Cluster_1	GSE21510	-386.956	WM_Score_low	UNK
GSM537337	gene.cluster_B	Cluster_2	GSE21510	-392.761	WM_Score_low	UNK
GSM537338	gene.cluster_B	Cluster_2	GSE21510	-388.774	WM_Score_low	UNK
GSM537339	gene.cluster_B	Cluster_1	GSE21510	-389.399	WM_Score_low	UNK
GSM537340	gene.cluster_B	Cluster_2	GSE21510	-389.266	WM_Score_low	UNK
GSM537341	gene.cluster_B	Cluster_2	GSE21510	-383.966	WM_Score_high	UNK
GSM537342	gene.cluster_B	Cluster_2	GSE21510	-385.082	WM_Score_low	UNK
GSM537343	gene.cluster_B	Cluster_2	GSE21510	-392.027	WM_Score_low	UNK
GSM537344	gene.cluster_B	Cluster_2	GSE21510	-390.05	WM_Score_low	UNK
GSM537345	gene.cluster_B	Cluster_2	GSE21510	-387.647	WM_Score_low	UNK
GSM537346	gene.cluster_B	Cluster_2	GSE21510	-389.186	WM_Score_low	UNK
GSM537347	gene.cluster_B	Cluster_2	GSE21510	-389.013	WM_Score_low	UNK
GSM537348	gene.cluster_B	Cluster_2	GSE21510	-386.756	WM_Score_low	UNK
GSM537349	gene.cluster_B	Cluster_2	GSE21510	-389.235	WM_Score_low	UNK
GSM537350	gene.cluster_A	Cluster_1	GSE21510	-377.645	WM_Score_high	UNK
GSM537351	gene.cluster_B	Cluster_2	GSE21510	-388.601	WM_Score_low	UNK
GSM537352	gene.cluster_B	Cluster_2	GSE21510	-386.739	WM_Score_low	UNK
GSM537353	gene.cluster_B	Cluster_2	GSE21510	-391.43	WM_Score_low	UNK
GSM537354	gene.cluster_B	Cluster_2	GSE21510	-394.451	WM_Score_low	UNK
GSM537355	gene.cluster_B	Cluster_2	GSE21510	-390.168	WM_Score_low	UNK
GSM537356	gene.cluster_B	Cluster_2	GSE21510	-388.074	WM_Score_low	UNK
GSM537357	gene.cluster_B	Cluster_2	GSE21510	-393.115	WM_Score_low	UNK
GSM537358	gene.cluster_B	Cluster_2	GSE21510	-389.746	WM_Score_low	UNK
GSM537359	gene.cluster_A	Cluster_1	GSE21510	-379.795	WM_Score_high	UNK
GSM537360	gene.cluster_B	Cluster_2	GSE21510	-396.498	WM_Score_low	UNK
GSM537361	gene.cluster_B	Cluster_2	GSE21510	-390.818	WM_Score_low	UNK
GSM537362	gene.cluster_B	Cluster_2	GSE21510	-394.993	WM_Score_low	UNK
GSM537363	gene.cluster_B	Cluster_2	GSE21510	-381.102	WM_Score_high	UNK
GSM537364	gene.cluster_A	Cluster_1	GSE21510	-378.961	WM_Score_high	UNK
GSM537365	gene.cluster_B	Cluster_2	GSE21510	-392.878	WM_Score_low	UNK
GSM537366	gene.cluster_B	Cluster_2	GSE21510	-390.17	WM_Score_low	UNK
GSM537367	gene.cluster_B	Cluster_2	GSE21510	-389.803	WM_Score_low	UNK
GSM537368	gene.cluster_B	Cluster_2	GSE21510	-385.551	WM_Score_low	UNK
GSM537369	gene.cluster_B	Cluster_2	GSE21510	-387.711	WM_Score_low	UNK
GSM537370	gene.cluster_B	Cluster_2	GSE21510	-390.255	WM_Score_low	UNK
GSM537371	gene.cluster_B	Cluster_2	GSE21510	-390.861	WM_Score_low	UNK
GSM537372	gene.cluster_B	Cluster_2	GSE21510	-383.807	WM_Score_high	UNK
GSM537373	gene.cluster_B	Cluster_2	GSE21510	-390.275	WM_Score_low	UNK
GSM537374	gene.cluster_B	Cluster_1	GSE21510	-386.291	WM_Score_low	UNK
GSM537375	gene.cluster_B	Cluster_2	GSE21510	-390.404	WM_Score_low	UNK
GSM537376	gene.cluster_B	Cluster_2	GSE21510	-384.723	WM_Score_high	UNK
GSM537377	gene.cluster_B	Cluster_1	GSE21510	-383.246	WM_Score_high	UNK
GSM537378	gene.cluster_B	Cluster_2	GSE21510	-393.303	WM_Score_low	UNK
GSM537379	gene.cluster_B	Cluster_2	GSE21510	-392.502	WM_Score_low	UNK
GSM537380	gene.cluster_B	Cluster_2	GSE21510	-391.915	WM_Score_low	UNK
GSM537381	gene.cluster_B	Cluster_2	GSE21510	-387.88	WM_Score_low	UNK
GSM537382	gene.cluster_B	Cluster_2	GSE21510	-385.305	WM_Score_low	UNK
GSM537383	gene.cluster_B	Cluster_2	GSE21510	-392.681	WM_Score_low	UNK
GSM537384	gene.cluster_B	Cluster_2	GSE21510	-388.505	WM_Score_low	UNK
GSM537385	gene.cluster_A	Cluster_1	GSE21510	-381.732	WM_Score_high	UNK
GSM537386	gene.cluster_B	Cluster_2	GSE21510	-386.856	WM_Score_low	UNK
GSM537387	gene.cluster_B	Cluster_2	GSE21510	-386.266	WM_Score_low	UNK
GSM537388	gene.cluster_B	Cluster_2	GSE21510	-383.176	WM_Score_high	UNK
GSM537389	gene.cluster_B	Cluster_2	GSE21510	-395.812	WM_Score_low	UNK
GSM537390	gene.cluster_B	Cluster_2	GSE21510	-396.098	WM_Score_low	UNK
GSM537391	gene.cluster_B	Cluster_2	GSE21510	-381.925	WM_Score_high	UNK
GSM537392	gene.cluster_B	Cluster_2	GSE21510	-388.04	WM_Score_low	UNK
GSM537393	gene.cluster_B	Cluster_2	GSE21510	-400.162	WM_Score_low	UNK
GSM537394	gene.cluster_B	Cluster_2	GSE21510	-390.457	WM_Score_low	UNK
GSM537395	gene.cluster_B	Cluster_2	GSE21510	-393.572	WM_Score_low	UNK
GSM537396	gene.cluster_B	Cluster_2	GSE21510	-383.701	WM_Score_high	UNK
GSM537397	gene.cluster_B	Cluster_1	GSE21510	-384.859	WM_Score_high	UNK
GSM537398	gene.cluster_B	Cluster_1	GSE21510	-386.436	WM_Score_low	UNK
GSM537399	gene.cluster_B	Cluster_1	GSE21510	-381.647	WM_Score_high	UNK
GSM537400	gene.cluster_B	Cluster_2	GSE21510	-386.463	WM_Score_low	UNK
GSM537401	gene.cluster_B	Cluster_1	GSE21510	-387.908	WM_Score_low	UNK
GSM537402	gene.cluster_B	Cluster_2	GSE21510	-388.566	WM_Score_low	UNK
GSM537403	gene.cluster_B	Cluster_2	GSE21510	-384.216	WM_Score_high	UNK
GSM537404	gene.cluster_B	Cluster_2	GSE21510	-390.281	WM_Score_low	UNK
GSM537405	gene.cluster_B	Cluster_1	GSE21510	-382.937	WM_Score_high	UNK
GSM537406	gene.cluster_A	Cluster_1	GSE21510	-380.533	WM_Score_high	UNK
GSM537407	gene.cluster_B	Cluster_1	GSE21510	-385.178	WM_Score_low	UNK
GSM537408	gene.cluster_A	Cluster_2	GSE21510	-381.156	WM_Score_high	UNK
GSM537409	gene.cluster_B	Cluster_2	GSE21510	-398.162	WM_Score_low	UNK
GSM537410	gene.cluster_B	Cluster_2	GSE21510	-389.878	WM_Score_low	UNK
GSM537411	gene.cluster_B	Cluster_1	GSE21510	-389.939	WM_Score_low	UNK
GSM537412	gene.cluster_B	Cluster_2	GSE21510	-391.401	WM_Score_low	UNK
GSM537413	gene.cluster_B	Cluster_2	GSE21510	-388.411	WM_Score_low	UNK
GSM537414	gene.cluster_B	Cluster_2	GSE21510	-398.812	WM_Score_low	UNK
GSM537415	gene.cluster_B	Cluster_2	GSE21510	-400.254	WM_Score_low	UNK
GSM537416	gene.cluster_B	Cluster_2	GSE21510	-394.465	WM_Score_low	UNK
GSM537417	gene.cluster_B	Cluster_2	GSE21510	-389.939	WM_Score_low	UNK
GSM537418	gene.cluster_B	Cluster_2	GSE21510	-395.799	WM_Score_low	UNK
GSM537419	gene.cluster_B	Cluster_2	GSE21510	-383.618	WM_Score_high	UNK
GSM537420	gene.cluster_A	Cluster_1	GSE21510	-377.516	WM_Score_high	UNK
GSM537421	gene.cluster_B	Cluster_2	GSE21510	-392.391	WM_Score_low	UNK
GSM537422	gene.cluster_B	Cluster_2	GSE21510	-392.672	WM_Score_low	UNK
GSM537423	gene.cluster_B	Cluster_2	GSE21510	-388.512	WM_Score_low	UNK
GSM537424	gene.cluster_B	Cluster_2	GSE21510	-391.171	WM_Score_low	UNK
GSM537425	gene.cluster_B	Cluster_2	GSE21510	-391.98	WM_Score_low	UNK
GSM537426	gene.cluster_B	Cluster_2	GSE21510	-391.699	WM_Score_low	UNK
GSM537427	gene.cluster_B	Cluster_2	GSE21510	-389.415	WM_Score_low	UNK
GSM537428	gene.cluster_B	Cluster_2	GSE21510	-388.546	WM_Score_low	UNK
GSM537429	gene.cluster_B	Cluster_2	GSE21510	-388.998	WM_Score_low	UNK
GSM537430	gene.cluster_B	Cluster_2	GSE21510	-388.277	WM_Score_low	UNK
GSM537431	gene.cluster_A	Cluster_1	GSE21510	-378.511	WM_Score_high	UNK
GSM537432	gene.cluster_B	Cluster_2	GSE21510	-388.792	WM_Score_low	UNK
GSM537433	gene.cluster_B	Cluster_2	GSE21510	-387.95	WM_Score_low	UNK
GSM549099	gene.cluster_A	Cluster_1	GSE21510	-362.83	WM_Score_high	UNK
GSM549100	gene.cluster_A	Cluster_1	GSE21510	-364.03	WM_Score_high	UNK
GSM549101	gene.cluster_A	Cluster_1	GSE21510	-357.858	WM_Score_high	UNK
GSM549102	gene.cluster_A	Cluster_1	GSE21510	-354.023	WM_Score_high	UNK
GSM549103	gene.cluster_A	Cluster_1	GSE21510	-348.223	WM_Score_high	UNK
GSM549104	gene.cluster_A	Cluster_1	GSE21510	-351.126	WM_Score_high	UNK
GSM549105	gene.cluster_A	Cluster_1	GSE21510	-360.247	WM_Score_high	UNK
GSM549106	gene.cluster_A	Cluster_1	GSE21510	-354.35	WM_Score_high	UNK
GSM549107	gene.cluster_A	Cluster_1	GSE21510	-366.915	WM_Score_high	UNK
GSM549108	gene.cluster_A	Cluster_1	GSE21510	-360.442	WM_Score_high	UNK
GSM549109	gene.cluster_A	Cluster_1	GSE21510	-351.407	WM_Score_high	UNK
GSM549110	gene.cluster_A	Cluster_1	GSE21510	-366.272	WM_Score_high	UNK
GSM549111	gene.cluster_A	Cluster_1	GSE21510	-371.267	WM_Score_high	UNK
GSM549112	gene.cluster_A	Cluster_1	GSE21510	-363.425	WM_Score_high	UNK
GSM549113	gene.cluster_A	Cluster_1	GSE21510	-366.132	WM_Score_high	UNK
GSM549114	gene.cluster_A	Cluster_1	GSE21510	-365.404	WM_Score_high	UNK
GSM549115	gene.cluster_A	Cluster_1	GSE21510	-367.673	WM_Score_high	UNK
GSM549116	gene.cluster_A	Cluster_1	GSE21510	-365.948	WM_Score_high	UNK
GSM549117	gene.cluster_A	Cluster_1	GSE21510	-359.294	WM_Score_high	UNK
GSM549118	gene.cluster_A	Cluster_1	GSE21510	-357.703	WM_Score_high	UNK
GSM549119	gene.cluster_A	Cluster_1	GSE21510	-356.966	WM_Score_high	UNK
GSM549120	gene.cluster_A	Cluster_1	GSE21510	-370.068	WM_Score_high	UNK
GSM549121	gene.cluster_A	Cluster_1	GSE21510	-367.166	WM_Score_high	UNK
GSM549122	gene.cluster_A	Cluster_1	GSE21510	-358.002	WM_Score_high	UNK
GSM549123	gene.cluster_A	Cluster_1	GSE21510	-362.196	WM_Score_high	UNK
GSM549124	gene.cluster_B	Cluster_1	GSE21510	-384.598	WM_Score_high	UNK
GSM549125	gene.cluster_B	Cluster_2	GSE21510	-385.958	WM_Score_low	UNK
GSM549126	gene.cluster_A	Cluster_1	GSE21510	-381.587	WM_Score_high	UNK
GSM549127	gene.cluster_A	Cluster_1	GSE21510	-366.754	WM_Score_high	UNK
GSM549128	gene.cluster_B	Cluster_2	GSE21510	-384.456	WM_Score_high	UNK
GSM549129	gene.cluster_A	Cluster_1	GSE21510	-378.212	WM_Score_high	UNK
GSM549130	gene.cluster_B	Cluster_1	GSE21510	-383.657	WM_Score_high	UNK
GSM549131	gene.cluster_B	Cluster_2	GSE21510	-387.61	WM_Score_low	UNK
GSM549132	gene.cluster_B	Cluster_2	GSE21510	-388.199	WM_Score_low	UNK
GSM549133	gene.cluster_B	Cluster_2	GSE21510	-394.753	WM_Score_low	UNK
GSM549134	gene.cluster_A	Cluster_1	GSE21510	-381.732	WM_Score_high	UNK
GSM549135	gene.cluster_B	Cluster_2	GSE21510	-389.479	WM_Score_low	UNK
GSM549136	gene.cluster_B	Cluster_2	GSE21510	-392.373	WM_Score_low	UNK
GSM549137	gene.cluster_B	Cluster_2	GSE21510	-387.249	WM_Score_low	UNK
GSM549138	gene.cluster_A	Cluster_2	GSE21510	-376.656	WM_Score_high	UNK
GSM549139	gene.cluster_B	Cluster_2	GSE21510	-391.797	WM_Score_low	UNK
GSM549140	gene.cluster_B	Cluster_2	GSE21510	-387.949	WM_Score_low	UNK
GSM549141	gene.cluster_B	Cluster_2	GSE21510	-387.391	WM_Score_low	UNK
GSM549142	gene.cluster_A	Cluster_1	GSE21510	-363.329	WM_Score_high	UNK

## Sheet: Supplementary Table 4
Supplementary Table 4: Group information of samples in TCGA-COAD/READ cohorts
SampleID	WM_Score	WM_Score_Type	CMS subtypes
TCGA-A6-2672	-388.032	WM_Score_high	CMS1
TCGA-A6-2676	-426.995	WM_Score_low	CMS1
TCGA-A6-3809	-350.155	WM_Score_high	CMS1
TCGA-A6-5661	-425.667	WM_Score_low	CMS1
TCGA-A6-5665	-434.383	WM_Score_low	CMS1
TCGA-A6-6653	-392.5	WM_Score_high	CMS1
TCGA-A6-6780	-371.468	WM_Score_high	CMS1
TCGA-AA-3492	-414.132	WM_Score_low	CMS1
TCGA-AA-3516	-393.306	WM_Score_high	CMS1
TCGA-AA-3518	-411.182	WM_Score_low	CMS1
TCGA-AA-3525	-396.439	WM_Score_high	CMS1
TCGA-AA-3543	-378.597	WM_Score_high	CMS1
TCGA-AA-3554	-380.112	WM_Score_high	CMS1
TCGA-AA-3555	-417.483	WM_Score_low	CMS1
TCGA-AA-3664	-428.034	WM_Score_low	CMS1
TCGA-AA-3672	-337.225	WM_Score_high	CMS1
TCGA-AA-3710	-401.339	WM_Score_high	CMS1
TCGA-AA-3715	-324.579	WM_Score_high	CMS1
TCGA-AA-3811	-420.206	WM_Score_low	CMS1
TCGA-AA-3815	-412.891	WM_Score_low	CMS1
TCGA-AA-3821	-408.24	WM_Score_high	CMS1
TCGA-AA-3845	-399.282	WM_Score_high	CMS1
TCGA-AA-3877	-408.494	WM_Score_high	CMS1
TCGA-AA-3930	-446.123	WM_Score_low	CMS1
TCGA-AA-3949	-400.741	WM_Score_high	CMS1
TCGA-AA-3966	-381.936	WM_Score_high	CMS1
TCGA-AA-A00A	-387.964	WM_Score_high	CMS1
TCGA-AA-A00E	-407.168	WM_Score_high	CMS1
TCGA-AA-A00J	-410.403	WM_Score_low	CMS1
TCGA-AA-A00R	-429.906	WM_Score_low	CMS1
TCGA-AA-A022	-313.882	WM_Score_high	CMS1
TCGA-AA-A02R	-403.908	WM_Score_high	CMS1
TCGA-AD-5900	-408.334	WM_Score_high	CMS1
TCGA-AD-6889	-385.186	WM_Score_high	CMS1
TCGA-AD-6895	-383.896	WM_Score_high	CMS1
TCGA-AG-3600	-424.92	WM_Score_low	CMS1
TCGA-AG-A002	-399.679	WM_Score_high	CMS1
TCGA-AM-5821	-426.106	WM_Score_low	CMS1
TCGA-AU-6004	-392.549	WM_Score_high	CMS1
TCGA-AY-6197	-403.954	WM_Score_high	CMS1
TCGA-AZ-4615	-397.933	WM_Score_high	CMS1
TCGA-AZ-4616	-405.817	WM_Score_high	CMS1
TCGA-CA-6718	-441.924	WM_Score_low	CMS1
TCGA-CK-4951	-401.745	WM_Score_high	CMS1
TCGA-CK-5913	-412.738	WM_Score_low	CMS1
TCGA-CK-5916	-423.325	WM_Score_low	CMS1
TCGA-CK-6746	-403.371	WM_Score_high	CMS1
TCGA-CM-4743	-367.673	WM_Score_high	CMS1
TCGA-CM-5861	-362.767	WM_Score_high	CMS1
TCGA-CM-6171	-396.264	WM_Score_high	CMS1
TCGA-CM-6674	-400.258	WM_Score_high	CMS1
TCGA-CM-6675	-418.25	WM_Score_low	CMS1
TCGA-D5-6540	-399.928	WM_Score_high	CMS1
TCGA-D5-6927	-417.61	WM_Score_low	CMS1
TCGA-D5-6928	-375.813	WM_Score_high	CMS1
TCGA-D5-6930	-404.181	WM_Score_high	CMS1
TCGA-DM-A1HA	-385.273	WM_Score_high	CMS1
TCGA-DM-A1HB	-393.11	WM_Score_high	CMS1
TCGA-EI-6507	-395.322	WM_Score_high	CMS1
TCGA-F4-6570	-365.145	WM_Score_high	CMS1
TCGA-F5-6814	-444.286	WM_Score_low	CMS1
TCGA-G4-6586	-403.774	WM_Score_high	CMS1
TCGA-G4-6588	-432.993	WM_Score_low	CMS1
TCGA-G4-6628	-422.763	WM_Score_low	CMS1
TCGA-A6-2677	-454.003	WM_Score_low	CMS2
TCGA-A6-2680	-384.387	WM_Score_high	CMS2
TCGA-A6-2683	-301.899	WM_Score_high	CMS2
TCGA-A6-5656	-362.9	WM_Score_high	CMS2
TCGA-A6-5659	-445.357	WM_Score_low	CMS2
TCGA-A6-5660	-415.383	WM_Score_low	CMS2
TCGA-A6-5666	-439.838	WM_Score_low	CMS2
TCGA-A6-5667	-432.597	WM_Score_low	CMS2
TCGA-A6-6137	-382.314	WM_Score_high	CMS2
TCGA-A6-6140	-434.332	WM_Score_low	CMS2
TCGA-A6-6648	-465.962	WM_Score_low	CMS2
TCGA-A6-6650	-431.473	WM_Score_low	CMS2
TCGA-A6-6652	-396.165	WM_Score_high	CMS2
TCGA-A6-A567	-386.509	WM_Score_high	CMS2
TCGA-AA-3488	-413.541	WM_Score_low	CMS2
TCGA-AA-3494	-416.685	WM_Score_low	CMS2
TCGA-AA-3495	-432.728	WM_Score_low	CMS2
TCGA-AA-3506	-371.178	WM_Score_high	CMS2
TCGA-AA-3509	-431.715	WM_Score_low	CMS2
TCGA-AA-3517	-388.955	WM_Score_high	CMS2
TCGA-AA-3519	-433.369	WM_Score_low	CMS2
TCGA-AA-3524	-456.212	WM_Score_low	CMS2
TCGA-AA-3529	-414.582	WM_Score_low	CMS2
TCGA-AA-3530	-423.932	WM_Score_low	CMS2
TCGA-AA-3531	-383.798	WM_Score_high	CMS2
TCGA-AA-3534	-419.787	WM_Score_low	CMS2
TCGA-AA-3538	-427.902	WM_Score_low	CMS2
TCGA-AA-3542	-375.809	WM_Score_high	CMS2
TCGA-AA-3549	-382.117	WM_Score_high	CMS2
TCGA-AA-3552	-382.099	WM_Score_high	CMS2
TCGA-AA-3561	-431.974	WM_Score_low	CMS2
TCGA-AA-3562	-422.383	WM_Score_low	CMS2
TCGA-AA-3660	-421.817	WM_Score_low	CMS2
TCGA-AA-3662	-394.987	WM_Score_high	CMS2
TCGA-AA-3667	-346.627	WM_Score_high	CMS2
TCGA-AA-3678	-413.977	WM_Score_low	CMS2
TCGA-AA-3679	-414.128	WM_Score_low	CMS2
TCGA-AA-3688	-442.881	WM_Score_low	CMS2
TCGA-AA-3693	-418.291	WM_Score_low	CMS2
TCGA-AA-3696	-390.178	WM_Score_high	CMS2
TCGA-AA-3697	-436.882	WM_Score_low	CMS2
TCGA-AA-3712	-431.803	WM_Score_low	CMS2
TCGA-AA-3819	-417.283	WM_Score_low	CMS2
TCGA-AA-3831	-416.629	WM_Score_low	CMS2
TCGA-AA-3841	-347.67	WM_Score_high	CMS2
TCGA-AA-3846	-421.028	WM_Score_low	CMS2
TCGA-AA-3848	-361.338	WM_Score_high	CMS2
TCGA-AA-3855	-405.42	WM_Score_high	CMS2
TCGA-AA-3856	-411.323	WM_Score_low	CMS2
TCGA-AA-3858	-429.026	WM_Score_low	CMS2
TCGA-AA-3875	-445.578	WM_Score_low	CMS2
TCGA-AA-3955	-470.035	WM_Score_low	CMS2
TCGA-AA-3956	-386.689	WM_Score_high	CMS2
TCGA-AA-3968	-448.058	WM_Score_low	CMS2
TCGA-AA-3970	-433.297	WM_Score_low	CMS2
TCGA-AA-3971	-398.55	WM_Score_high	CMS2
TCGA-AA-3972	-410.17	WM_Score_low	CMS2
TCGA-AA-3975	-375.568	WM_Score_high	CMS2
TCGA-AA-3976	-440.182	WM_Score_low	CMS2
TCGA-AA-3979	-458.017	WM_Score_low	CMS2
TCGA-AA-3982	-431.67	WM_Score_low	CMS2
TCGA-AA-3986	-390.712	WM_Score_high	CMS2
TCGA-AA-3989	-372.984	WM_Score_high	CMS2
TCGA-AA-A00L	-403.741	WM_Score_high	CMS2
TCGA-AA-A00Q	-384.351	WM_Score_high	CMS2
TCGA-AA-A00W	-405.375	WM_Score_high	CMS2
TCGA-AA-A00Z	-448.06	WM_Score_low	CMS2
TCGA-AA-A02E	-379.564	WM_Score_high	CMS2
TCGA-AA-A02F	-436.316	WM_Score_low	CMS2
TCGA-AA-A02H	-390.912	WM_Score_high	CMS2
TCGA-AA-A02J	-448.131	WM_Score_low	CMS2
TCGA-AA-A02K	-417.164	WM_Score_low	CMS2
TCGA-AA-A02W	-431.566	WM_Score_low	CMS2
TCGA-AD-6888	-397.906	WM_Score_high	CMS2
TCGA-AD-6963	-448.307	WM_Score_low	CMS2
TCGA-AD-6965	-447.738	WM_Score_low	CMS2
TCGA-AD-A5EK	-424.503	WM_Score_low	CMS2
TCGA-AF-2692	-392.858	WM_Score_high	CMS2
TCGA-AF-2693	-403.328	WM_Score_high	CMS2
TCGA-AF-3911	-429.864	WM_Score_low	CMS2
TCGA-AF-5654	-415.519	WM_Score_low	CMS2
TCGA-AF-6136	-412.024	WM_Score_low	CMS2
TCGA-AG-3574	-378.768	WM_Score_high	CMS2
TCGA-AG-3580	-425.556	WM_Score_low	CMS2
TCGA-AG-3581	-377.32	WM_Score_high	CMS2
TCGA-AG-3582	-426.894	WM_Score_low	CMS2
TCGA-AG-3583	-405.832	WM_Score_high	CMS2
TCGA-AG-3584	-397.223	WM_Score_high	CMS2
TCGA-AG-3586	-412.843	WM_Score_low	CMS2
TCGA-AG-3587	-423.023	WM_Score_low	CMS2
TCGA-AG-3592	-451.997	WM_Score_low	CMS2
TCGA-AG-3593	-427.358	WM_Score_low	CMS2
TCGA-AG-3605	-430.094	WM_Score_low	CMS2
TCGA-AG-3608	-418.88	WM_Score_low	CMS2
TCGA-AG-3742	-418.402	WM_Score_low	CMS2
TCGA-AG-3890	-379.96	WM_Score_high	CMS2
TCGA-AG-3894	-396.032	WM_Score_high	CMS2
TCGA-AG-3896	-407.603	WM_Score_high	CMS2
TCGA-AG-3909	-361.822	WM_Score_high	CMS2
TCGA-AG-A00C	-389.823	WM_Score_high	CMS2
TCGA-AG-A00Y	-419.712	WM_Score_low	CMS2
TCGA-AG-A025	-392.646	WM_Score_high	CMS2
TCGA-AG-A026	-369.805	WM_Score_high	CMS2
TCGA-AG-A02G	-393.004	WM_Score_high	CMS2
TCGA-AG-A032	-374.553	WM_Score_high	CMS2
TCGA-AG-A036	-447.267	WM_Score_low	CMS2
TCGA-AH-6897	-446.102	WM_Score_low	CMS2
TCGA-AH-6903	-401.196	WM_Score_high	CMS2
TCGA-AY-4071	-344.966	WM_Score_high	CMS2
TCGA-AZ-6603	-408.222	WM_Score_high	CMS2
TCGA-AZ-6608	-441.389	WM_Score_low	CMS2
TCGA-CA-5256	-439.294	WM_Score_low	CMS2
TCGA-CA-5797	-427.123	WM_Score_low	CMS2
TCGA-CA-6715	-439.053	WM_Score_low	CMS2
TCGA-CA-6716	-368.273	WM_Score_high	CMS2
TCGA-CI-6619	-418.995	WM_Score_low	CMS2
TCGA-CI-6621	-431.479	WM_Score_low	CMS2
TCGA-CI-6622	-389.676	WM_Score_high	CMS2
TCGA-CI-6623	-443.149	WM_Score_low	CMS2
TCGA-CI-6624	-356.493	WM_Score_high	CMS2
TCGA-CK-5912	-427.344	WM_Score_low	CMS2
TCGA-CK-5914	-456.406	WM_Score_low	CMS2
TCGA-CK-5915	-445.258	WM_Score_low	CMS2
TCGA-CL-4957	-450.463	WM_Score_low	CMS2
TCGA-CL-5917	-414.521	WM_Score_low	CMS2
TCGA-CL-5918	-409.243	WM_Score_high	CMS2
TCGA-CM-4747	-305.963	WM_Score_high	CMS2
TCGA-CM-4750	-415.743	WM_Score_low	CMS2
TCGA-CM-4752	-407.739	WM_Score_high	CMS2
TCGA-CM-5862	-395.322	WM_Score_high	CMS2
TCGA-CM-5864	-418.95	WM_Score_low	CMS2
TCGA-CM-6161	-427.147	WM_Score_low	CMS2
TCGA-CM-6163	-406.98	WM_Score_high	CMS2
TCGA-CM-6164	-417.683	WM_Score_low	CMS2
TCGA-CM-6166	-440.649	WM_Score_low	CMS2
TCGA-CM-6170	-396.999	WM_Score_high	CMS2
TCGA-CM-6172	-401.807	WM_Score_high	CMS2
TCGA-CM-6676	-418.026	WM_Score_low	CMS2
TCGA-CM-6678	-376.411	WM_Score_high	CMS2
TCGA-D5-5537	-386.49	WM_Score_high	CMS2
TCGA-D5-5540	-481.838	WM_Score_low	CMS2
TCGA-D5-6532	-436.458	WM_Score_low	CMS2
TCGA-D5-6533	-432.998	WM_Score_low	CMS2
TCGA-D5-6537	-460.111	WM_Score_low	CMS2
TCGA-D5-6538	-403.124	WM_Score_high	CMS2
TCGA-DC-4749	-449.524	WM_Score_low	CMS2
TCGA-DC-5337	-440.385	WM_Score_low	CMS2
TCGA-DC-5869	-470.073	WM_Score_low	CMS2
TCGA-DC-6154	-381.685	WM_Score_high	CMS2
TCGA-DC-6155	-337.638	WM_Score_high	CMS2
TCGA-DC-6157	-430.104	WM_Score_low	CMS2
TCGA-DC-6160	-446.621	WM_Score_low	CMS2
TCGA-DC-6682	-444.151	WM_Score_low	CMS2
TCGA-DC-6683	-401.162	WM_Score_high	CMS2
TCGA-DM-A0XF	-445.303	WM_Score_low	CMS2
TCGA-DM-A1D0	-406.863	WM_Score_high	CMS2
TCGA-DM-A1D7	-416.796	WM_Score_low	CMS2
TCGA-DM-A1D8	-404.081	WM_Score_high	CMS2
TCGA-DM-A1DB	-463.833	WM_Score_low	CMS2
TCGA-DM-A282	-389.517	WM_Score_high	CMS2
TCGA-DM-A28H	-472.233	WM_Score_low	CMS2
TCGA-DY-A0XA	-415.075	WM_Score_low	CMS2
TCGA-DY-A1DC	-408.411	WM_Score_high	CMS2
TCGA-DY-A1DD	-372.888	WM_Score_high	CMS2
TCGA-DY-A1DE	-427.662	WM_Score_low	CMS2
TCGA-DY-A1H8	-402.347	WM_Score_high	CMS2
TCGA-EF-5830	-413.971	WM_Score_low	CMS2
TCGA-EF-5831	-410.81	WM_Score_low	CMS2
TCGA-EI-6506	-398.859	WM_Score_high	CMS2
TCGA-EI-6508	-441.735	WM_Score_low	CMS2
TCGA-EI-6513	-441.21	WM_Score_low	CMS2
TCGA-EI-6514	-352.789	WM_Score_high	CMS2
TCGA-EI-6883	-395.252	WM_Score_high	CMS2
TCGA-EI-6884	-389.825	WM_Score_high	CMS2
TCGA-EI-7002	-383.094	WM_Score_high	CMS2
TCGA-F4-6808	-418.278	WM_Score_low	CMS2
TCGA-F4-6854	-412.193	WM_Score_low	CMS2
TCGA-F5-6861	-424.996	WM_Score_low	CMS2
TCGA-F5-6863	-391.075	WM_Score_high	CMS2
TCGA-G4-6293	-364.998	WM_Score_high	CMS2
TCGA-G4-6294	-398.908	WM_Score_high	CMS2
TCGA-G4-6295	-462.81	WM_Score_low	CMS2
TCGA-G4-6298	-387.494	WM_Score_high	CMS2
TCGA-G4-6306	-385.962	WM_Score_high	CMS2
TCGA-G4-6307	-411.518	WM_Score_low	CMS2
TCGA-G4-6315	-429.813	WM_Score_low	CMS2
TCGA-G4-6317	-433.341	WM_Score_low	CMS2
TCGA-G4-6626	-463.704	WM_Score_low	CMS2
TCGA-G5-6235	-393.095	WM_Score_high	CMS2
TCGA-NH-A50T	-455.386	WM_Score_low	CMS2
TCGA-QG-A5YV	-444.299	WM_Score_low	CMS2
TCGA-A6-6141	-375.303	WM_Score_high	CMS3
TCGA-AA-3502	-380.23	WM_Score_high	CMS3
TCGA-AA-3522	-384.56	WM_Score_high	CMS3
TCGA-AA-3556	-417.754	WM_Score_low	CMS3
TCGA-AA-3560	-384.978	WM_Score_high	CMS3
TCGA-AA-3655	-420.362	WM_Score_low	CMS3
TCGA-AA-3663	-417.125	WM_Score_low	CMS3
TCGA-AA-3680	-366.353	WM_Score_high	CMS3
TCGA-AA-3818	-398.173	WM_Score_high	CMS3
TCGA-AA-3851	-401.691	WM_Score_high	CMS3
TCGA-AA-3854	-376.551	WM_Score_high	CMS3
TCGA-AA-3861	-397.986	WM_Score_high	CMS3
TCGA-AA-3939	-403.154	WM_Score_high	CMS3
TCGA-AA-A00K	-399.963	WM_Score_high	CMS3
TCGA-AA-A00U	-436.029	WM_Score_low	CMS3
TCGA-AA-A024	-299.805	WM_Score_high	CMS3
TCGA-AA-A029	-368.984	WM_Score_high	CMS3
TCGA-AA-A02O	-364.622	WM_Score_high	CMS3
TCGA-AA-A03F	-284.899	WM_Score_high	CMS3
TCGA-AF-6672	-367.095	WM_Score_high	CMS3
TCGA-AG-3578	-394.882	WM_Score_high	CMS3
TCGA-AG-3591	-395.285	WM_Score_high	CMS3
TCGA-AG-3594	-397.785	WM_Score_high	CMS3
TCGA-AG-3611	-371.185	WM_Score_high	CMS3
TCGA-AG-3732	-376.234	WM_Score_high	CMS3
TCGA-AG-3892	-410.047	WM_Score_low	CMS3
TCGA-AG-A008	-415.349	WM_Score_low	CMS3
TCGA-AG-A020	-437.133	WM_Score_low	CMS3
TCGA-AG-A02N	-407.499	WM_Score_high	CMS3
TCGA-AG-A02X	-418.406	WM_Score_low	CMS3
TCGA-AY-6386	-394.512	WM_Score_high	CMS3
TCGA-AY-A54L	-431.898	WM_Score_low	CMS3
TCGA-AZ-4313	-385.491	WM_Score_high	CMS3
TCGA-AZ-5407	-411.915	WM_Score_low	CMS3
TCGA-AZ-6599	-361.252	WM_Score_high	CMS3
TCGA-AZ-6606	-408.075	WM_Score_high	CMS3
TCGA-CA-5255	-369.941	WM_Score_high	CMS3
TCGA-CA-5796	-342.732	WM_Score_high	CMS3
TCGA-CK-4952	-442.463	WM_Score_low	CMS3
TCGA-CK-6747	-400.209	WM_Score_high	CMS3
TCGA-CK-6751	-406.928	WM_Score_high	CMS3
TCGA-CM-4746	-380.336	WM_Score_high	CMS3
TCGA-CM-6680	-374.682	WM_Score_high	CMS3
TCGA-D5-6530	-382.094	WM_Score_high	CMS3
TCGA-DM-A1D4	-405.528	WM_Score_high	CMS3
TCGA-DM-A1D6	-422.554	WM_Score_low	CMS3
TCGA-DM-A1DA	-442.845	WM_Score_low	CMS3
TCGA-DM-A280	-380.21	WM_Score_high	CMS3
TCGA-DM-A28G	-378.159	WM_Score_high	CMS3
TCGA-DM-A28M	-407.104	WM_Score_high	CMS3
TCGA-EI-6510	-399.805	WM_Score_high	CMS3
TCGA-EI-6512	-414.707	WM_Score_low	CMS3
TCGA-EI-6882	-428.114	WM_Score_low	CMS3
TCGA-F4-6806	-367.58	WM_Score_high	CMS3
TCGA-F4-6856	-401.616	WM_Score_high	CMS3
TCGA-G4-6304	-407.145	WM_Score_high	CMS3
TCGA-G4-6309	-441.776	WM_Score_low	CMS3
TCGA-G4-6320	-387.178	WM_Score_high	CMS3
TCGA-G4-6322	-385.924	WM_Score_high	CMS3
TCGA-G4-6323	-362.201	WM_Score_high	CMS3
TCGA-QG-A5YX	-415.263	WM_Score_low	CMS3
TCGA-QG-A5Z2	-400.732	WM_Score_high	CMS3
TCGA-A6-2671	-389.12	WM_Score_high	CMS4
TCGA-A6-2674	-348.559	WM_Score_high	CMS4
TCGA-A6-2681	-360.692	WM_Score_high	CMS4
TCGA-A6-2682	-383.316	WM_Score_high	CMS4
TCGA-A6-2684	-343.605	WM_Score_high	CMS4
TCGA-A6-2685	-329.883	WM_Score_high	CMS4
TCGA-A6-3807	-399.903	WM_Score_high	CMS4
TCGA-A6-3808	-396.37	WM_Score_high	CMS4
TCGA-A6-3810	-377.613	WM_Score_high	CMS4
TCGA-A6-4107	-384.236	WM_Score_high	CMS4
TCGA-A6-5664	-375.903	WM_Score_high	CMS4
TCGA-A6-6142	-352.915	WM_Score_high	CMS4
TCGA-A6-6651	-362.438	WM_Score_high	CMS4
TCGA-A6-6654	-361.402	WM_Score_high	CMS4
TCGA-A6-6782	-368.76	WM_Score_high	CMS4
TCGA-A6-A566	-358.561	WM_Score_high	CMS4
TCGA-A6-A56B	-408.989	WM_Score_high	CMS4
TCGA-A6-A5ZU	-321.716	WM_Score_high	CMS4
TCGA-AA-3489	-382.101	WM_Score_high	CMS4
TCGA-AA-3514	-314.095	WM_Score_high	CMS4
TCGA-AA-3527	-292.614	WM_Score_high	CMS4
TCGA-AA-3684	-304.574	WM_Score_high	CMS4
TCGA-AA-3812	-286.317	WM_Score_high	CMS4
TCGA-AA-3814	-398.938	WM_Score_high	CMS4
TCGA-AA-3860	-409.782	WM_Score_high	CMS4
TCGA-AA-3866	-433.997	WM_Score_low	CMS4
TCGA-AA-3867	-383.539	WM_Score_high	CMS4
TCGA-AA-3872	-368.737	WM_Score_high	CMS4
TCGA-AA-3952	-402.621	WM_Score_high	CMS4
TCGA-AA-A00O	-336.673	WM_Score_high	CMS4
TCGA-AD-6899	-381.829	WM_Score_high	CMS4
TCGA-AD-6964	-380.654	WM_Score_high	CMS4
TCGA-AF-2687	-412.104	WM_Score_low	CMS4
TCGA-AF-2690	-363.608	WM_Score_high	CMS4
TCGA-AF-2691	-375.916	WM_Score_high	CMS4
TCGA-AF-4110	-372.139	WM_Score_high	CMS4
TCGA-AF-6655	-420.174	WM_Score_low	CMS4
TCGA-AG-3575	-386.02	WM_Score_high	CMS4
TCGA-AG-3609	-388.202	WM_Score_high	CMS4
TCGA-AG-3612	-417.215	WM_Score_low	CMS4
TCGA-AG-3728	-316.635	WM_Score_high	CMS4
TCGA-AG-3878	-305.1	WM_Score_high	CMS4
TCGA-AG-3881	-314.249	WM_Score_high	CMS4
TCGA-AG-3883	-347.734	WM_Score_high	CMS4
TCGA-AG-3898	-439.986	WM_Score_low	CMS4
TCGA-AG-3999	-386.619	WM_Score_high	CMS4
TCGA-AG-4008	-398.722	WM_Score_high	CMS4
TCGA-AG-4021	-400.941	WM_Score_high	CMS4
TCGA-AG-A00H	-382.003	WM_Score_high	CMS4
TCGA-AG-A023	-366.565	WM_Score_high	CMS4
TCGA-AH-6644	-387.114	WM_Score_high	CMS4
TCGA-AY-4070	-386.553	WM_Score_high	CMS4
TCGA-AY-6196	-297.084	WM_Score_high	CMS4
TCGA-AZ-4323	-391.648	WM_Score_high	CMS4
TCGA-AZ-6600	-388.163	WM_Score_high	CMS4
TCGA-AZ-6605	-388.711	WM_Score_high	CMS4
TCGA-AZ-6607	-293.505	WM_Score_high	CMS4
TCGA-CA-6717	-400.488	WM_Score_high	CMS4
TCGA-CA-6719	-396.421	WM_Score_high	CMS4
TCGA-CK-4948	-426.577	WM_Score_low	CMS4
TCGA-CK-6748	-335.159	WM_Score_high	CMS4
TCGA-CM-4748	-400.103	WM_Score_high	CMS4
TCGA-CM-5341	-382.738	WM_Score_high	CMS4
TCGA-CM-5348	-324.619	WM_Score_high	CMS4
TCGA-CM-5349	-403.192	WM_Score_high	CMS4
TCGA-CM-5860	-415.174	WM_Score_low	CMS4
TCGA-CM-6165	-398.343	WM_Score_high	CMS4
TCGA-CM-6167	-339.296	WM_Score_high	CMS4
TCGA-CM-6168	-397.157	WM_Score_high	CMS4
TCGA-CM-6169	-374.33	WM_Score_high	CMS4
TCGA-CM-6679	-386.24	WM_Score_high	CMS4
TCGA-D5-5538	-392.237	WM_Score_high	CMS4
TCGA-D5-5541	-441.269	WM_Score_low	CMS4
TCGA-D5-6529	-380.189	WM_Score_high	CMS4
TCGA-D5-6534	-293.022	WM_Score_high	CMS4
TCGA-D5-6536	-359.933	WM_Score_high	CMS4
TCGA-D5-6541	-357.465	WM_Score_high	CMS4
TCGA-D5-6922	-417.877	WM_Score_low	CMS4
TCGA-D5-6924	-421.599	WM_Score_low	CMS4
TCGA-D5-6926	-401.756	WM_Score_high	CMS4
TCGA-D5-6929	-409.509	WM_Score_high	CMS4
TCGA-DC-6156	-355.677	WM_Score_high	CMS4
TCGA-DC-6158	-406.438	WM_Score_high	CMS4
TCGA-DT-5265	-343.85	WM_Score_high	CMS4
TCGA-EI-6885	-397.377	WM_Score_high	CMS4
TCGA-EI-7004	-338.611	WM_Score_high	CMS4
TCGA-F4-6459	-373.826	WM_Score_high	CMS4
TCGA-F4-6460	-376.261	WM_Score_high	CMS4
TCGA-F4-6463	-391.828	WM_Score_high	CMS4
TCGA-F4-6569	-355.257	WM_Score_high	CMS4
TCGA-F4-6703	-327.724	WM_Score_high	CMS4
TCGA-F4-6704	-370.359	WM_Score_high	CMS4
TCGA-F4-6805	-398.249	WM_Score_high	CMS4
TCGA-F4-6807	-382.611	WM_Score_high	CMS4
TCGA-F4-6809	-361.862	WM_Score_high	CMS4
TCGA-F4-6855	-365.199	WM_Score_high	CMS4
TCGA-F5-6464	-329.966	WM_Score_high	CMS4
TCGA-F5-6465	-372.863	WM_Score_high	CMS4
TCGA-F5-6571	-341.269	WM_Score_high	CMS4
TCGA-F5-6702	-338.461	WM_Score_high	CMS4
TCGA-F5-6811	-388.424	WM_Score_high	CMS4
TCGA-F5-6812	-343.62	WM_Score_high	CMS4
TCGA-F5-6813	-405.183	WM_Score_high	CMS4
TCGA-F5-6864	-379.755	WM_Score_high	CMS4
TCGA-G4-6297	-373.697	WM_Score_high	CMS4
TCGA-G4-6302	-301.73	WM_Score_high	CMS4
TCGA-G4-6311	-406.785	WM_Score_high	CMS4
TCGA-G4-6314	-392.26	WM_Score_high	CMS4
TCGA-G4-6627	-361.906	WM_Score_high	CMS4
TCGA-G5-6572	-354.681	WM_Score_high	CMS4
TCGA-NH-A50V	-354.174	WM_Score_high	CMS4
TCGA-A6-2675	-363.333	WM_Score_high	UNK
TCGA-A6-2678	-427.699	WM_Score_low	UNK
TCGA-A6-2679	-317.426	WM_Score_high	UNK
TCGA-A6-4105	-443.9	WM_Score_low	UNK
TCGA-A6-5662	-374.27	WM_Score_high	UNK
TCGA-A6-6138	-401.178	WM_Score_high	UNK
TCGA-A6-6649	-369.301	WM_Score_high	UNK
TCGA-A6-6781	-279.239	WM_Score_high	UNK
TCGA-A6-A565	-334.86	WM_Score_high	UNK
TCGA-AA-3496	-397.997	WM_Score_high	UNK
TCGA-AA-3511	-374.293	WM_Score_high	UNK
TCGA-AA-3520	-417.218	WM_Score_low	UNK
TCGA-AA-3532	-425.206	WM_Score_low	UNK
TCGA-AA-3544	-390.42	WM_Score_high	UNK
TCGA-AA-3548	-390.128	WM_Score_high	UNK
TCGA-AA-3553	-437.872	WM_Score_low	UNK
TCGA-AA-3666	-429.832	WM_Score_low	UNK
TCGA-AA-3673	-420.477	WM_Score_low	UNK
TCGA-AA-3681	-398.657	WM_Score_high	UNK
TCGA-AA-3692	-419.882	WM_Score_low	UNK
TCGA-AA-3713	-404.32	WM_Score_high	UNK
TCGA-AA-3833	-358.569	WM_Score_high	UNK
TCGA-AA-3837	-379.167	WM_Score_high	UNK
TCGA-AA-3842	-431.198	WM_Score_low	UNK
TCGA-AA-3844	-428.445	WM_Score_low	UNK
TCGA-AA-3850	-379.736	WM_Score_high	UNK
TCGA-AA-3852	-384.011	WM_Score_high	UNK
TCGA-AA-3862	-408.891	WM_Score_high	UNK
TCGA-AA-3864	-454.38	WM_Score_low	UNK
TCGA-AA-3869	-407.557	WM_Score_high	UNK
TCGA-AA-3870	-349.221	WM_Score_high	UNK
TCGA-AA-3941	-403.342	WM_Score_high	UNK
TCGA-AA-3947	-455.9	WM_Score_low	UNK
TCGA-AA-3950	-426.336	WM_Score_low	UNK
TCGA-AA-3973	-368.58	WM_Score_high	UNK
TCGA-AA-3977	-462.185	WM_Score_low	UNK
TCGA-AA-3980	-451.38	WM_Score_low	UNK
TCGA-AA-3984	-456.08	WM_Score_low	UNK
TCGA-AA-3994	-366.778	WM_Score_high	UNK
TCGA-AA-A004	-302.131	WM_Score_high	UNK
TCGA-AA-A00D	-406.656	WM_Score_high	UNK
TCGA-AA-A00F	-384.907	WM_Score_high	UNK
TCGA-AA-A00N	-367.35	WM_Score_high	UNK
TCGA-AA-A03J	-347.309	WM_Score_high	UNK
TCGA-AD-6548	-429.27	WM_Score_low	UNK
TCGA-AD-6890	-423.168	WM_Score_low	UNK
TCGA-AF-3400	-363.836	WM_Score_high	UNK
TCGA-AF-3913	-427.516	WM_Score_low	UNK
TCGA-AG-3598	-430.264	WM_Score_low	UNK
TCGA-AG-3599	-405.755	WM_Score_high	UNK
TCGA-AG-3602	-397.923	WM_Score_high	UNK
TCGA-AG-3725	-375.727	WM_Score_high	UNK
TCGA-AG-3726	-306.028	WM_Score_high	UNK
TCGA-AG-3727	-310.068	WM_Score_high	UNK
TCGA-AG-3882	-323.628	WM_Score_high	UNK
TCGA-AG-3885	-326.178	WM_Score_high	UNK
TCGA-AG-3887	-432.712	WM_Score_low	UNK
TCGA-AG-3893	-369.558	WM_Score_high	UNK
TCGA-AG-4005	-398.323	WM_Score_high	UNK
TCGA-AG-4007	-379.99	WM_Score_high	UNK
TCGA-AG-4022	-363.427	WM_Score_high	UNK
TCGA-AH-6544	-425.003	WM_Score_low	UNK
TCGA-AH-6547	-316.365	WM_Score_high	UNK
TCGA-AH-6549	-418.958	WM_Score_low	UNK
TCGA-AH-6643	-391.605	WM_Score_high	UNK
TCGA-AM-5820	-419.266	WM_Score_low	UNK
TCGA-AU-3779	-396.39	WM_Score_high	UNK
TCGA-AY-5543	-409.019	WM_Score_high	UNK
TCGA-AZ-4308	-336.723	WM_Score_high	UNK
TCGA-AZ-4315	-426.644	WM_Score_low	UNK
TCGA-AZ-4614	-407.669	WM_Score_high	UNK
TCGA-AZ-4684	-387.473	WM_Score_high	UNK
TCGA-AZ-5403	-426.134	WM_Score_low	UNK
TCGA-AZ-6598	-409.628	WM_Score_high	UNK
TCGA-BM-6198	-381.255	WM_Score_high	UNK
TCGA-CA-5254	-375.983	WM_Score_high	UNK
TCGA-CI-6620	-450.038	WM_Score_low	UNK
TCGA-CK-4947	-412.086	WM_Score_low	UNK
TCGA-CK-4950	-392.151	WM_Score_high	UNK
TCGA-CM-4751	-383.747	WM_Score_high	UNK
TCGA-CM-5344	-390.528	WM_Score_high	UNK
TCGA-CM-5863	-332.531	WM_Score_high	UNK
TCGA-CM-5868	-429.128	WM_Score_low	UNK
TCGA-CM-6162	-360.84	WM_Score_high	UNK
TCGA-CM-6677	-441.641	WM_Score_low	UNK
TCGA-D5-5539	-379.075	WM_Score_high	UNK
TCGA-D5-6531	-406.321	WM_Score_high	UNK
TCGA-D5-6535	-389.693	WM_Score_high	UNK
TCGA-D5-6539	-380.96	WM_Score_high	UNK
TCGA-D5-6898	-417.248	WM_Score_low	UNK
TCGA-D5-6920	-394.449	WM_Score_high	UNK
TCGA-D5-6931	-413.012	WM_Score_low	UNK
TCGA-D5-6932	-385.313	WM_Score_high	UNK
TCGA-DM-A0X9	-423.723	WM_Score_low	UNK
TCGA-DM-A0XD	-398	WM_Score_high	UNK
TCGA-DM-A1D9	-416.649	WM_Score_low	UNK
TCGA-DM-A285	-405.422	WM_Score_high	UNK
TCGA-DM-A288	-392.382	WM_Score_high	UNK
TCGA-DY-A1DF	-319.711	WM_Score_high	UNK
TCGA-EI-6509	-362.977	WM_Score_high	UNK
TCGA-EI-6511	-409.495	WM_Score_high	UNK
TCGA-EI-6917	-425.618	WM_Score_low	UNK
TCGA-F4-6461	-341.279	WM_Score_high	UNK
TCGA-G4-6299	-394.038	WM_Score_high	UNK
TCGA-G4-6303	-398.649	WM_Score_high	UNK
TCGA-G4-6310	-369.431	WM_Score_high	UNK
TCGA-G4-6321	-240.286	WM_Score_high	UNK
TCGA-G4-6625	-410.885	WM_Score_low	UNK
TCGA-G5-6233	-412.375	WM_Score_low	UNK
TCGA-3L-AA1B	-380.423	WM_Score_high	UNK
TCGA-4N-A93T	-349.145	WM_Score_high	UNK
TCGA-4T-AA8H	-374.67	WM_Score_high	UNK
TCGA-5M-AAT4	-433.808	WM_Score_low	UNK
TCGA-5M-AAT6	-409.225	WM_Score_high	UNK
TCGA-5M-AATE	-426.488	WM_Score_low	UNK
TCGA-A6-2686	-391.863	WM_Score_high	UNK
TCGA-A6-5657	-404.181	WM_Score_high	UNK
TCGA-AA-3510	-396.882	WM_Score_high	UNK
TCGA-AA-3526	-450.965	WM_Score_low	UNK
TCGA-AA-3675	-402.992	WM_Score_high	UNK
TCGA-AA-3685	-428.811	WM_Score_low	UNK
TCGA-AA-A02Y	-372.575	WM_Score_high	UNK
TCGA-AD-A5EJ	-406.794	WM_Score_high	UNK
TCGA-AF-A56K	-386.434	WM_Score_high	UNK
TCGA-AF-A56L	-416.455	WM_Score_low	UNK
TCGA-AF-A56N	-421.463	WM_Score_low	UNK
TCGA-AG-3731	-423.917	WM_Score_low	UNK
TCGA-AG-3902	-410.488	WM_Score_low	UNK
TCGA-AY-A69D	-423.285	WM_Score_low	UNK
TCGA-AY-A71X	-371.256	WM_Score_high	UNK
TCGA-AY-A8YK	-408.503	WM_Score_high	UNK
TCGA-AZ-4682	-422.307	WM_Score_low	UNK
TCGA-CM-4744	-414.724	WM_Score_low	UNK
TCGA-D5-6923	-424.763	WM_Score_low	UNK
TCGA-D5-7000	-404.646	WM_Score_high	UNK
TCGA-DC-4745	-447.662	WM_Score_low	UNK
TCGA-DC-6681	-385.529	WM_Score_high	UNK
TCGA-DM-A28A	-428.532	WM_Score_low	UNK
TCGA-DM-A28C	-363.768	WM_Score_high	UNK
TCGA-DM-A28E	-402.697	WM_Score_high	UNK
TCGA-DM-A28F	-415.327	WM_Score_low	UNK
TCGA-DM-A28K	-399.675	WM_Score_high	UNK
TCGA-DY-A1DG	-406.071	WM_Score_high	UNK
TCGA-EI-6881	-428.651	WM_Score_low	UNK
TCGA-G5-6641	-360.899	WM_Score_high	UNK
TCGA-NH-A50U	-407.974	WM_Score_high	UNK
TCGA-NH-A5IV	-412.189	WM_Score_low	UNK
TCGA-NH-A6GA	-404.993	WM_Score_high	UNK
TCGA-NH-A6GB	-419.56	WM_Score_low	UNK
TCGA-NH-A6GC	-334.363	WM_Score_high	UNK
TCGA-NH-A8F7	-406.69	WM_Score_high	UNK
TCGA-NH-A8F8	-373.339	WM_Score_high	UNK
TCGA-QG-A5YW	-386.29	WM_Score_high	UNK
TCGA-QG-A5Z1	-375.138	WM_Score_high	UNK
TCGA-QL-A97D	-418.456	WM_Score_low	UNK
TCGA-RU-A8FL	-433.76	WM_Score_low	UNK
TCGA-SS-A7HO	-428.56	WM_Score_low	UNK
TCGA-T9-A92H	-430.612	WM_Score_low	UNK
TCGA-WS-AB45	-313.883	WM_Score_high	UNK

## Sheet: Supplementary Table 5
Supplementary Table 5: Enrichment score of KEGG pathways in eight GEO-CRC cohorts
Sample ID	KEGG_STEROID_BIOSYNTHESIS	KEGG_TERPENOID_BACKBONE_BIOSYNTHESIS	KEGG_ALANINE_ASPARTATE_AND_GLUTAMATE_METABOLISM	KEGG_GLYOXYLATE_AND_DICARBOXYLATE_METABOLISM	KEGG_VALINE_LEUCINE_AND_ISOLEUCINE_BIOSYNTHESIS	KEGG_AMINOACYL_TRNA_BIOSYNTHESIS	KEGG_PENTOSE_PHOSPHATE_PATHWAY	KEGG_LYSINE_DEGRADATION	KEGG_N_GLYCAN_BIOSYNTHESIS	KEGG_RIBOSOME	KEGG_OOCYTE_MEIOSIS	KEGG_PROGESTERONE_MEDIATED_OOCYTE_MATURATION	KEGG_BASAL_TRANSCRIPTION_FACTORS	KEGG_UBIQUITIN_MEDIATED_PROTEOLYSIS	KEGG_PROTEIN_EXPORT	KEGG_P53_SIGNALING_PATHWAY	KEGG_NON_HOMOLOGOUS_END_JOINING	KEGG_HOMOLOGOUS_RECOMBINATION	KEGG_CELL_CYCLE	KEGG_RNA_DEGRADATION	KEGG_SPLICEOSOME	KEGG_BASE_EXCISION_REPAIR	KEGG_NUCLEOTIDE_EXCISION_REPAIR	KEGG_DNA_REPLICATION	KEGG_MISMATCH_REPAIR	KEGG_PROTEASOME	KEGG_RNA_POLYMERASE	KEGG_PURINE_METABOLISM	KEGG_PYRIMIDINE_METABOLISM	KEGG_CYSTEINE_AND_METHIONINE_METABOLISM	KEGG_ONE_CARBON_POOL_BY_FOLATE	KEGG_SELENOAMINO_ACID_METABOLISM	KEGG_GLYCOSYLPHOSPHATIDYLINOSITOL_GPI_ANCHOR_BIOSYNTHESIS	KEGG_ARACHIDONIC_ACID_METABOLISM	KEGG_LINOLEIC_ACID_METABOLISM	KEGG_ALPHA_LINOLENIC_ACID_METABOLISM	KEGG_CARDIAC_MUSCLE_CONTRACTION	KEGG_MATURITY_ONSET_DIABETES_OF_THE_YOUNG	KEGG_TASTE_TRANSDUCTION	KEGG_NEUROACTIVE_LIGAND_RECEPTOR_INTERACTION	KEGG_OLFACTORY_TRANSDUCTION	KEGG_HISTIDINE_METABOLISM	KEGG_GLYCINE_SERINE_AND_THREONINE_METABOLISM	KEGG_TYROSINE_METABOLISM	KEGG_PHENYLALANINE_METABOLISM	KEGG_DRUG_METABOLISM_OTHER_ENZYMES	KEGG_STEROID_HORMONE_BIOSYNTHESIS	KEGG_RETINOL_METABOLISM	KEGG_METABOLISM_OF_XENOBIOTICS_BY_CYTOCHROME_P450
GSM1019390	-0.189375	-0.237528	-0.373223	-0.337408	-0.291533	-0.488677	-0.204223	-0.426389	-0.490669	-0.655024	-0.307951	-0.221057	-0.231001	-0.434619	-0.609352	-0.269142	-0.022637	-0.0598677	-0.33959	-0.458553	-0.4872	-0.478327	-0.486806	-0.45941	-0.456242	-0.540734	-0.429082	-0.303691	-0.344567	-0.309784	0.0382728	-0.412865	-0.227482	-0.298768	-0.268636	-0.241331	0.26801	0.132723	0.362402	0.373713	0.492118	0.00143407	0.0482601	-0.0199645	-0.0200477	-0.482395	-0.147212	-0.231975	-0.339765
GSM1019394	-0.0165961	-0.0671332	0.400643	0.0670556	-0.378907	-0.5543	-0.263725	0.135408	0.0753477	0.140568	-0.0577395	0.0210649	-0.152664	0.0203119	0.0796336	-0.033627	-0.307279	-0.357839	-0.233988	-0.267195	-0.219168	-0.294627	0.0161728	-0.389655	-0.378528	-0.135361	-0.291672	0.0240194	0.0133089	0.353469	0.123061	0.0516496	-0.17668	0.495809	0.432562	0.331125	-0.0959688	0.00807887	-0.112142	0.0374649	-0.248804	0.0647538	0.436571	0.261017	0.221127	0.391545	0.234429	0.480808	0.494878
GSM1019395	-0.309103	-0.45411	-0.0697466	-0.305683	0.303656	-0.177806	-0.386837	-0.331994	-0.216478	0.281651	-0.231207	-0.298081	-0.36515	-0.415463	-0.542159	-0.330786	-0.594176	-0.567106	-0.439586	-0.433573	-0.495545	-0.463937	-0.5087	-0.588797	-0.497039	-0.636791	-0.345468	-0.209481	-0.44518	-0.229481	-0.205683	-0.0390837	-0.417415	0.0667295	-0.00345973	-0.0848851	0.321027	0.272643	0.130019	0.386722	0.421436	-0.0624537	-0.258551	-0.0223349	0.0849091	-0.405667	-0.0840865	-0.278948	-0.304788
GSM1019396	-0.587698	-0.492717	-0.240429	-0.445452	-0.392688	-0.431857	0.000214363	-0.307171	-0.177853	-0.564671	-0.362668	-0.266291	-0.29935	-0.379026	-0.417349	-0.350276	-0.650567	-0.00273839	-0.288914	-0.409231	-0.33271	-0.177479	-0.130282	-0.316958	0.0117836	-0.339972	-0.380087	-0.271329	-0.317242	-0.421096	-0.28495	-0.286806	-0.0437219	-0.129477	-0.0291656	0.0477106	-0.0676628	0.170826	0.0457281	0.250173	0.208501	-0.140323	-0.0197579	-0.186087	-0.256346	-0.138626	0.0816002	-0.286639	-0.384522
GSM1019397	0.595854	0.541235	0.696535	0.578158	-0.0640494	-0.370901	0.0876151	0.402886	0.0282181	-0.536956	-0.107278	-0.233775	-0.285835	-0.0849132	0.155632	0.0698141	-0.39887	-0.443557	-0.346367	-0.245224	-0.391676	-0.432383	-0.285731	-0.473417	-0.466063	-0.168023	-0.233223	-0.0969513	-0.0980862	0.387334	0.455332	0.15472	-0.410795	0.526389	0.713781	0.513545	-0.0345516	0.282785	-0.149672	0.163962	0.140509	0.432769	0.669204	0.514746	0.542794	0.612258	0.630446	0.7642	0.658189
GSM1019398	-0.0128109	-0.183192	-0.475064	-0.409743	-0.498616	-0.379351	-0.386562	-0.294471	-0.324171	-0.354984	-0.301788	-0.270304	-0.397129	-0.291098	-0.526892	-0.303355	-0.159181	0.059669	-0.281898	-0.41279	-0.422041	-0.224154	-0.361466	-0.290319	-0.377617	-0.475648	-0.328567	-0.344263	-0.37255	-0.381199	-0.333898	-0.405757	-0.00651962	-0.273667	-0.299092	-0.102338	-0.100251	0.168304	0.0838064	0.234801	0.345985	-0.277556	-0.279098	-0.306197	-0.402045	-0.354563	-0.348091	-0.263736	-0.374541
GSM1019400	-0.317288	-0.521304	-0.428822	-0.537083	-0.572567	-0.537737	-0.483134	-0.405297	-0.32641	-0.378027	-0.287463	-0.192615	-0.38832	-0.383207	-0.378623	-0.317976	-0.0894	-0.532977	-0.438889	-0.453131	-0.525885	-0.561532	-0.616987	-0.618785	-0.63781	-0.295353	-0.457573	-0.358735	-0.442353	-0.318981	-0.342223	-0.407879	-0.46883	-0.0294287	-0.10412	0.316948	0.0309522	-0.288041	0.222186	0.270739	0.228563	-0.36617	-0.330431	-0.209873	-0.192103	-0.542692	-0.449087	-0.389096	-0.444905
GSM1019403	-0.238721	-0.149452	0.25843	0.278697	-0.427234	-0.221404	-0.0443893	0.0676199	-0.328995	-0.682054	-0.226305	-0.296432	-0.261151	-0.263135	-0.382898	-0.141228	-0.617874	-0.203556	-0.363695	-0.314282	-0.298787	-0.329815	-0.328822	-0.533752	-0.41162	-0.34749	-0.372028	-0.254922	-0.280779	-0.0471057	-0.0905869	-0.173754	-0.252272	0.276946	0.366769	0.0241586	-0.152603	0.246046	0.158942	0.192177	0.156206	0.341436	0.327564	0.353907	0.346542	0.294862	0.393556	0.394872	0.185542
GSM1019405	-0.561157	-0.751929	-0.138874	-0.556354	-0.343234	-0.209455	-0.369865	-0.342347	-0.513273	-0.243383	-0.379862	-0.339317	-0.243716	-0.433583	-0.823946	-0.149736	-0.465565	-0.252533	-0.458115	-0.439898	-0.43088	-0.491824	-0.487208	-0.533353	-0.464954	-0.766819	-0.539124	-0.373514	-0.422479	-0.250017	-0.430004	-0.282234	-0.367789	0.163701	0.245256	0.181124	-0.0628147	0.333496	0.348178	0.363798	0.473689	-0.150892	0.0682641	0.0509277	0.0261676	0.0939123	0.17754	0.273786	-0.00662133
GSM1019406	-0.249234	-0.292593	-0.248735	-0.307879	-0.461924	-0.363069	-0.198845	-0.483728	-0.55434	-0.638852	-0.322329	-0.229575	-0.388907	-0.521597	-0.692598	-0.424034	-0.200578	-0.406814	-0.46381	-0.531033	-0.621326	-0.493948	-0.563196	-0.557963	-0.589335	-0.670908	-0.482751	-0.30769	-0.380276	-0.38529	-0.0932036	-0.469018	-0.439708	0.0504906	0.281775	0.405409	0.040102	0.172076	0.319342	0.430929	0.523609	-0.162246	-0.012677	-0.0028653	0.0335532	-0.334401	-0.218039	-0.0586176	-0.214179
GSM1019409	-0.505237	-0.537906	-0.137518	-0.255359	-0.384963	-0.218943	-0.254777	-0.453157	-0.415844	-0.557169	-0.257086	-0.209053	-0.389431	-0.506941	-0.672801	-0.246948	-0.405831	-0.206773	-0.322509	-0.423234	-0.557343	-0.549073	-0.562624	-0.346085	-0.463507	-0.595501	-0.349075	-0.234843	-0.321751	-0.278625	0.188828	-0.427664	-0.221598	-0.135808	0.0976114	-0.0279667	0.0219078	0.296518	0.460607	0.390593	0.553687	-0.110578	0.0560147	0.0250599	0.0335083	-0.212543	0.142269	0.144355	7.90603e-05
GSM1019411	-0.401076	-0.706276	-0.38256	-0.467289	-0.244872	-0.512592	0.0567124	-0.321469	-0.245011	-0.353839	-0.0582303	0.0179898	-0.234818	-0.0320523	-0.253815	-0.152067	-0.508701	-0.524419	-0.4291	-0.331221	-0.359715	-0.484525	-0.386951	-0.520832	-0.489626	-0.214103	-0.502835	-0.212537	-0.36296	-0.125083	-0.304595	-0.164685	-0.47462	0.0609859	-0.473154	0.0294419	-0.0306484	-0.514021	0.0589875	0.18949	0.135889	-0.402927	-0.368692	-0.292545	-0.229501	-0.312204	-0.374069	-0.448382	-0.399639
GSM1019413	-0.432092	-0.600443	-0.512832	-0.522334	-0.500697	-0.514229	-0.491423	-0.533097	-0.518084	-0.688035	-0.382059	-0.27314	-0.369707	-0.486519	-0.646066	-0.459205	-0.458934	-0.461554	-0.518688	-0.603185	-0.575871	-0.638546	-0.593805	-0.6416	-0.634969	-0.681279	-0.547531	-0.384753	-0.509002	-0.454367	-0.601507	-0.437496	-0.401049	0.188805	0.0642726	0.409311	-0.0778663	-0.0673437	0.336586	0.377498	0.435248	-0.0574315	-0.177794	-0.0556021	-0.181727	-0.570787	-0.276274	-0.16502	-0.167669
GSM1019415	0.203599	0.299914	0.103451	0.353391	0.505324	0.363511	0.528568	0.37666	0.123701	0.369129	0.152698	0.132152	0.305061	0.302634	0.388375	0.209535	-0.0325419	0.283162	0.0838605	0.204577	0.277011	0.417685	0.329533	0.392028	0.387639	0.247568	0.126674	0.237794	0.254978	0.176444	0.229409	0.14224	0.192755	0.0516509	-0.0766357	-0.251983	-0.138842	-0.0445617	-0.0392413	-0.256222	-0.310776	0.151756	-0.143148	-0.141928	0.313942	0.0751655	0.127739	-0.00490947	0.14898
GSM1019416	0.137861	0.419164	-0.240678	-0.471472	-0.538688	-0.379396	-0.142845	-0.280573	-0.106372	-0.112506	0.0258543	-0.126709	-0.0709001	0.13768	-0.129168	0.078351	0.52551	-0.102283	0.16359	-0.0214242	0.0997317	-0.319446	-0.332357	-0.180955	-0.158325	-0.237865	-0.0768878	-0.234246	-0.172045	-0.270452	-0.240423	-0.0655193	0.0179062	-0.23329	-0.36794	-0.107905	-0.165859	-0.282476	0.185675	-0.144501	-0.0268555	-0.331248	-0.294353	-0.247229	-0.31364	-0.362527	-0.287248	-0.451439	-0.282954
GSM1019420	0.305779	0.0173417	0.187395	0.326996	-0.220885	0.125649	-0.350637	0.226912	-0.447281	-0.151203	-0.258855	-0.399488	-0.270032	-0.342964	-0.553356	-0.290322	0.0780725	0.184177	-0.29141	-0.433076	-0.359132	-0.210369	-0.325968	-0.314152	-0.368567	-0.531954	-0.402559	-0.276956	-0.296144	-0.0707085	0.162633	0.118648	-0.23716	0.365458	0.551256	0.305306	-0.0431205	0.35697	0.0616318	0.0961896	0.179181	0.438843	0.455797	0.360798	0.010257	0.403114	0.408691	0.630501	0.449954
GSM1019425	-0.407581	-0.369493	-0.265438	-0.528749	-0.547292	-0.54408	-0.312284	-0.406071	-0.477422	-0.718252	-0.359942	-0.299289	-0.357122	-0.515869	-0.712049	-0.38808	-0.495255	-0.458631	-0.494841	-0.554751	-0.626809	-0.636504	-0.679305	-0.644738	-0.649254	-0.651068	-0.497579	-0.359287	-0.421012	-0.402464	-0.502579	-0.279354	-0.358261	-0.039181	-0.0490186	0.0790581	-0.117402	0.182461	0.241699	0.411378	0.533747	0.133088	-0.045328	0.168397	0.0636577	-0.418851	-0.193298	-0.0524308	-0.20629
GSM1019426	-0.550356	-0.549624	-0.272281	-0.446209	-0.522711	-0.200476	-0.298171	-0.46261	-0.432061	-0.550641	-0.427539	-0.28767	-0.209409	-0.473971	-0.697729	-0.39285	-0.44802	-0.476431	-0.485401	-0.484136	-0.536934	-0.54482	-0.553535	-0.580593	-0.637224	-0.703912	-0.275891	-0.317624	-0.434161	-0.295653	-0.341364	-0.45215	-0.369625	-0.0555474	0.1242	-0.0355921	-0.0234548	0.290153	0.440816	0.444674	0.60144	0.0164285	-0.00935118	0.0820332	0.0564872	-0.427924	-0.117928	0.159366	0.113196
GSM1019428	0.149084	0.128193	0.134022	0.0928738	-0.168916	-0.0943019	-0.0323481	-0.2511	-0.422323	-0.436724	-0.32411	-0.207754	-0.304443	-0.404149	-0.528193	-0.215892	-0.0913889	-0.410497	-0.374471	-0.420951	-0.467258	-0.385339	-0.434865	-0.383936	-0.41568	-0.383384	-0.241192	-0.124485	-0.218919	-0.125885	0.0734917	-0.444393	-0.144749	-0.0189414	0.180291	0.105826	-0.135107	0.151505	0.375898	0.36842	0.418542	-0.177154	0.3763	0.194057	0.140842	-0.0346655	0.175451	0.304115	0.275271
GSM1019429	-0.302465	-0.41753	-0.14222	-0.528454	-0.160544	-0.382575	-0.111911	-0.296555	-0.196588	-0.0633476	0.142797	0.259553	0.0437206	0.267703	0.464307	0.26721	-0.0212861	-0.254249	0.134774	-0.1167	-0.227362	-0.506022	-0.0595167	-0.249044	0.0173213	0.307535	-0.144391	-0.0401479	-0.23584	-0.137151	-0.355233	-0.124968	-0.291964	0.0575826	-0.313244	0.0551472	-0.14667	-0.560196	-0.101296	0.066205	-0.130197	-0.357657	-0.23052	-0.269139	-0.0432883	-0.427625	-0.303245	-0.49905	-0.360173
GSM1019430	0.690498	0.546315	0.64653	0.603049	0.0858973	-0.132883	0.224675	0.622088	0.264495	-0.38893	0.171286	0.0395175	0.0913129	0.191007	0.0893966	0.202527	0.177698	-0.105614	0.137536	0.19918	0.0800402	0.20642	0.219862	0.154509	0.110411	0.331423	0.227778	0.0463203	0.252153	0.520272	0.423463	0.474166	0.300132	0.54031	0.777835	0.556697	-0.120831	0.1274	0.0015225	-0.251739	-0.408734	0.586178	0.685892	0.424104	0.517043	0.661808	0.651872	0.752024	0.680629
GSM1019432	-0.185846	-0.533471	-0.345031	-0.512584	-0.45979	-0.490355	-0.258142	-0.47378	-0.417948	-0.36094	-0.333785	-0.324411	-0.377107	-0.363981	-0.269529	-0.360118	0.378287	-0.225039	-0.433774	-0.552023	-0.450406	-0.474855	-0.474644	-0.512584	-0.518213	-0.415965	-0.432205	-0.291894	-0.417924	-0.407284	-0.280355	-0.340754	-0.361191	-0.0638364	-0.297827	0.358312	-0.0711403	-0.0989051	0.123674	0.293584	0.3405	-0.386544	-0.300733	-0.328018	-0.400625	-0.497197	-0.325128	-0.415709	-0.466385
GSM1019433	-0.319676	0.0097302	-0.0737354	-0.035753	0.282617	-0.268068	-0.0610265	-0.238533	-0.192461	-0.293118	-0.204277	-0.270082	-0.355086	-0.266601	-0.283876	-0.318321	-0.442368	-0.380195	-0.325947	-0.323397	-0.256665	-0.276148	-0.412994	-0.57742	-0.385038	-0.513896	-0.29548	-0.160047	-0.198004	-0.183739	-0.165968	-0.278732	-0.175059	0.0646086	0.343816	-0.247355	-0.0719483	0.467002	0.254882	0.0759557	0.195339	-0.213329	-0.289652	-0.15216	-0.188826	0.135938	0.358625	0.325649	0.146636
GSM1019434	0.0655482	0.173752	0.348522	0.0883424	-0.30222	-0.44744	-0.045436	0.112475	-0.407428	-0.681541	-0.180495	-0.250105	-0.443805	-0.442699	-0.600789	-0.328662	-0.503038	-0.467206	-0.421874	-0.534372	-0.479027	-0.500224	-0.581475	-0.644191	-0.688441	-0.635596	-0.525312	-0.301034	-0.372777	-0.111965	-0.136489	-0.070008	-0.496978	0.386027	0.563564	-0.116362	-0.137469	0.527612	0.305407	0.295233	0.348108	0.317602	0.432825	0.334826	0.277268	0.366529	0.550823	0.665785	0.448503
GSM1019435	0.54535	-0.0460956	0.558467	0.59257	-0.268972	-0.263291	0.369849	0.462199	0.050725	-0.359751	-0.0251991	-0.0774457	-0.287671	-0.0885262	-0.0327674	0.247485	-0.120829	0.120222	-0.246426	-0.0571194	-0.334107	0.302122	-0.154447	-0.153016	-0.148403	-0.325816	-0.321494	-0.00866719	-0.0294452	0.312176	0.299809	0.211735	-0.0845253	0.390262	0.514666	-0.000313783	-0.0837934	0.12891	0.237355	0.0467883	-0.198814	0.378811	0.533412	0.381874	0.509447	0.536077	0.508356	0.64867	0.601304
GSM1019437	0.28769	-0.0599531	0.32694	0.216586	-0.24033	-0.390616	-0.144814	0.238511	-0.431048	-0.696521	-0.26599	-0.248854	-0.520251	-0.417711	-0.759023	-0.133238	-0.509182	-0.357299	-0.467017	-0.479004	-0.564232	-0.436741	-0.524012	-0.654576	-0.575286	-0.628026	-0.614675	-0.348199	-0.388202	0.00591189	0.0970393	0.203243	-0.4012	0.428124	0.610501	0.529906	-0.303387	0.440583	0.108512	0.302648	0.292502	0.418993	0.464349	0.422102	0.435517	0.568803	0.496166	0.688182	0.513517
GSM1019439	0.374635	0.370128	-0.35704	-0.399894	-0.238048	-0.369761	0.36102	-0.425269	0.207382	0.22823	-0.0407899	-0.116698	-0.0552911	0.161805	0.186267	0.154766	-0.0100916	-0.258813	-0.253611	0.0639907	-0.0724888	-0.0337014	-0.133903	-0.509488	-0.510965	0.257129	-0.0963854	0.0648946	-0.0379444	0.068292	-0.423833	-0.130214	0.0652797	0.082423	-0.210678	-0.223781	0.045357	-0.48868	0.0397334	0.128266	-0.0464132	-0.239942	-0.370708	-0.268583	0.00540526	0.188533	0.0124582	-0.0161081	0.0497705
GSM1019440	0.0593269	0.112592	0.436794	0.145696	-0.23891	-0.273426	0.443787	0.260769	-0.201021	-0.284843	-0.161837	-0.109212	-0.286213	-0.0377434	-0.305804	-0.0260191	-0.575511	-0.330181	-0.422644	-0.271894	-0.28024	-0.226073	-0.266067	-0.549782	-0.602098	-0.420072	-0.308767	-0.14445	-0.111029	0.269046	-0.12563	0.0779497	-0.130009	0.416895	0.592656	0.243062	-0.0529656	0.0650449	0.0345413	-0.0508887	-0.2759	0.279621	0.3921	0.117621	-0.098954	0.548909	0.497158	0.621077	0.565391
GSM1019444	-0.0823089	-0.561514	0.225032	0.183488	-0.569602	-0.363711	0.153328	-0.127027	-0.237232	-0.283765	-0.306296	-0.198128	-0.265296	-0.133304	-0.561898	-0.26969	-0.347708	-0.125269	-0.391635	-0.361832	-0.212952	-0.0237394	-0.300349	-0.19342	-0.310164	-0.399688	-0.022281	-0.168171	-0.0553104	0.0245949	-0.0630418	-0.0108319	0.137691	0.241363	0.412092	0.0933182	-0.109456	0.265412	-0.0710451	0.0190415	0.0758684	0.280317	0.356206	0.225412	-0.117085	0.412321	0.360915	0.42356	0.41524
GSM1019445	-0.333793	0.127351	0.476807	0.425426	-0.213077	-0.220481	0.0336095	0.283203	0.290929	0.382826	-0.223313	-0.191559	-0.243882	-0.102795	-0.362146	-0.128925	-0.0805892	-0.415622	-0.351875	0.126972	-0.207552	-0.243819	-0.412997	-0.508691	-0.499569	-0.525258	-0.2281	-0.178697	-0.163321	0.179362	0.00556943	0.297342	0.0601311	0.433333	0.525787	0.0275836	-0.0584623	0.370248	0.275706	0.114343	-0.108997	0.418776	0.502446	0.306521	0.429105	0.409289	0.439132	0.519525	0.532334
GSM1019446	0.48436	0.376095	0.419227	0.374869	-0.00374191	-0.127286	-0.00260027	0.326727	0.0384825	-0.527252	-0.185545	-0.229455	0.0695973	0.276765	0.274409	-0.0810314	-0.112213	-0.275996	-0.365404	-0.113374	-0.194863	-0.446103	-0.285435	-0.594129	-0.441244	0.0569266	-0.293721	-0.230703	-0.123874	0.245275	0.0561835	0.321361	0.0575418	0.3135	0.340703	0.0592388	-0.128753	0.29871	-0.190634	-0.226549	-0.357859	0.0913936	0.445519	0.347967	0.0984007	0.486634	0.612101	0.661218	0.586921
GSM1019449	-0.674576	-0.565578	-0.419169	-0.432096	-0.458547	-0.487889	-0.41912	-0.39087	-0.466194	-0.689383	-0.30323	-0.204287	-0.310075	-0.395693	-0.629968	-0.292817	-0.512672	-0.280939	-0.446635	-0.530359	-0.576909	-0.537389	-0.503007	-0.463763	-0.455767	-0.546999	-0.558323	-0.315337	-0.426	-0.366117	-0.290533	-0.466471	-0.409506	-0.0614283	-0.0394502	0.194209	-0.104216	0.15121	0.316478	0.395555	0.560957	-0.101102	-0.176244	0.024944	-0.0217129	-0.456755	-0.302583	-0.178886	-0.25464
GSM1019450	-0.336537	0.0531893	-0.210518	-0.375582	-0.0248135	-0.602771	-0.209503	-0.59497	-0.192444	-0.482734	-0.108887	-0.14712	-0.449434	-0.378686	-0.390257	-0.258899	-0.264195	-0.385527	-0.459912	-0.573251	-0.568868	-0.452749	-0.461198	-0.518061	-0.541833	-0.484429	-0.53462	-0.158685	-0.345584	-0.266307	-0.202544	-0.0561364	-0.342631	0.0995029	0.266463	0.378273	0.372354	0.11267	0.40368	0.425397	0.377755	-0.0447749	0.0265045	-0.110885	0.219016	0.0330528	-0.142563	0.189698	-0.00412947
GSM1019455	0.550717	0.4591	0.69369	0.361276	0.328202	-0.0419096	-0.0166757	0.626445	0.217723	-0.485762	-0.124506	-0.167093	-0.149016	0.0850354	0.34973	-0.147461	-0.551831	-0.424903	-0.332006	-0.15757	-0.203134	-0.0545537	-0.127929	-0.286042	-0.177233	0.224344	0.126299	0.00266947	0.100925	0.508235	0.299301	0.201884	-0.227173	0.500488	0.681061	0.38069	-0.174688	0.363764	-0.112994	0.0978035	-0.176638	0.358218	0.675272	0.472999	0.417658	0.687723	0.617359	0.697541	0.631713
GSM1019458	0.251206	0.108186	0.532449	0.389622	-0.416531	-0.452948	-0.0998622	0.282788	-0.0467242	-0.442783	-0.299117	-0.22519	-0.334031	-0.330529	-0.195064	-0.172269	-0.487748	-0.557262	-0.472848	-0.423155	-0.451132	-0.530886	-0.397696	-0.598634	-0.542823	-0.441411	-0.369708	-0.230529	-0.337336	0.176675	0.0181259	0.233248	-0.0282715	0.566955	0.701724	0.451046	-0.344836	0.334628	-0.0092091	0.150281	-0.200696	0.484242	0.612615	0.481374	0.311554	0.409408	0.55721	0.651977	0.60544
GSM1019463	0.0561602	-0.16083	0.307218	0.0838157	-0.576377	-0.556894	-0.187364	0.149916	-0.504705	-0.708288	-0.291904	-0.302166	-0.401326	-0.476063	-0.697074	-0.321779	-0.580799	-0.449607	-0.5176	-0.596297	-0.579225	-0.532706	-0.685967	-0.657637	-0.651734	-0.677139	-0.504809	-0.389628	-0.439438	-0.111206	0.112447	0.163221	-0.478944	0.38154	0.592157	0.427725	-0.0838164	0.330179	0.316986	0.405101	0.448588	0.427147	0.533262	0.430186	0.399355	0.326678	0.456911	0.586617	0.40804
GSM1019465	-0.68012	-0.420943	-0.320573	0.0208918	-0.168516	0.131581	0.176173	-0.3823	-0.184311	0.332715	-0.107221	-0.100001	-0.324133	-0.0952451	-0.0469782	0.06524	-0.305888	-0.216052	-0.228961	-0.116386	-0.176281	-0.177807	0.0546929	-0.210134	-0.1261	-0.454839	-0.372889	-0.0712045	-0.172295	-0.223147	-0.185988	-0.0924207	0.442848	-0.153747	0.0520797	0.316641	0.225905	0.212881	0.171033	0.156387	0.428236	0.093884	-0.267463	0.0846893	0.326634	0.20276	-0.0061361	0.0632303	-0.00501578
GSM1019466	-0.303843	-0.100753	0.376853	0.316409	-0.2929	-0.467551	-0.151055	0.0376465	-0.436308	-0.488496	-0.285973	-0.286409	-0.451498	-0.383584	-0.579524	-0.23522	-0.35697	-0.396974	-0.375135	-0.438166	-0.526957	-0.484409	-0.52211	-0.572859	-0.551523	-0.415215	-0.368279	-0.260038	-0.261258	0.106999	-0.0163679	-0.0512319	-0.495845	0.349606	0.477028	0.117524	-0.0692097	0.417998	0.30889	0.391861	0.381196	0.35568	0.551249	0.419567	0.124437	0.297288	0.416233	0.601482	0.456896
GSM1019467	0.108852	-0.227448	-0.0181159	-0.406281	0.0749198	-0.137034	0.0829524	-0.223771	0.0272657	0.326587	0.0572207	0.0579206	0.269622	0.254006	0.336311	-0.118738	0.0293587	-0.262871	-0.138312	0.148198	0.150961	-0.130889	0.126919	-0.181162	-0.27817	0.199827	-0.195066	-0.0195992	-0.21956	-0.231593	-0.456116	0.155485	-0.0105263	-0.0691302	-0.360161	-0.23565	0.160612	-0.234294	-0.193483	-0.230456	-0.424736	0.0443102	-0.408192	-0.158201	-0.178056	-0.328745	-0.383988	-0.448822	-0.292635
GSM1019468	-0.339402	-0.457932	-0.468228	-0.493744	-0.485164	-0.459145	-0.410551	-0.53311	-0.518596	-0.400923	-0.340404	-0.359835	-0.513709	-0.48174	-0.737286	-0.443411	-0.345053	-0.167829	-0.475728	-0.577029	-0.562751	-0.555205	-0.604637	-0.56315	-0.532453	-0.689962	-0.470131	-0.344016	-0.461301	-0.476896	-0.286018	-0.535133	-0.141074	-0.140868	0.126265	0.282335	0.0277314	0.165673	0.378741	0.419137	0.436931	-0.25801	-0.077177	-0.205094	-0.368206	-0.359385	-0.0924473	-0.20716	-0.342991
GSM1019473	-0.464627	0.0301139	-0.450792	-0.561773	0.0215628	-0.214783	-0.244651	-0.228022	-0.303223	0.293605	-0.261306	-0.17494	0.137942	-0.124957	-0.418772	-0.213044	0.0468038	-0.290244	-0.397119	-0.176718	-0.0619588	-0.159736	-0.11513	-0.246114	-0.0750569	-0.447894	-0.146313	-0.267028	-0.322512	-0.563925	-0.532701	-0.176911	0.0916322	-0.318277	-0.462203	-0.267547	-0.176026	-0.219621	-0.139015	-0.0258205	0.17133	-0.213511	-0.407861	-0.368171	-0.662212	-0.414832	-0.258612	-0.53647	-0.462315
GSM1019479	0.342608	0.476912	0.573029	0.371466	-0.0951368	-0.342075	-0.0545796	0.44324	-0.225953	-0.722308	-0.260283	-0.360451	-0.456831	-0.464023	-0.38862	-0.220618	-0.758867	-0.607717	-0.526786	-0.490967	-0.620815	-0.589703	-0.515212	-0.674608	-0.576007	-0.403337	-0.399019	-0.29766	-0.324727	0.207498	0.182276	-0.0894287	-0.35988	0.438162	0.675128	0.479807	-0.000623579	0.518605	0.229199	0.378839	0.340424	0.548827	0.738077	0.563094	0.568264	0.593639	0.6676	0.765911	0.699027
GSM1019490	0.38101	0.418834	-0.179403	-0.305636	0.176184	-0.137599	0.0579362	0.0499721	0.239308	-0.254069	0.157137	-0.00715576	0.0194129	0.205703	0.597927	0.435494	0.0556651	-0.0126103	0.106207	0.248914	0.268346	-0.0497381	-0.187026	-0.350372	-0.344542	0.233519	-0.172945	0.081938	-0.046823	-0.017897	-0.115687	-0.141995	-0.205356	-0.0967646	-0.0807969	0.203774	0.222828	-0.306146	-0.247692	-0.0616486	-0.328162	-0.433047	-0.0766934	-0.297552	0.0762689	0.0739216	-0.0888116	-0.401408	-0.0951224
GSM1019492	-0.41514	-0.131565	-0.210291	-0.0573334	0.0140949	0.240959	-0.18026	0.0523898	-0.0967468	0.285605	-0.0948568	0.0209953	-0.247347	0.18239	-0.127717	0.0817704	0.0258671	0.350439	-0.100301	-0.0572914	0.261727	0.191599	0.199336	-0.027798	0.262279	-0.437949	-0.0202267	0.131312	-0.0489742	-0.438652	-0.106091	0.0363039	0.422314	-0.193709	-0.212638	-0.285346	-0.251236	-0.0220333	0.0851211	-0.247435	0.0487195	0.0248486	-0.371993	-0.347597	-0.412755	-0.149458	-0.161995	-0.283518	-0.143452
GSM1019494	0.103853	-0.344667	-0.281914	0.121696	-0.309884	-0.472639	-0.434911	-0.0112225	0.227289	0.349009	0.111217	0.190532	0.0332947	0.284124	0.669572	-0.0736198	-0.0167615	-0.338222	-0.180795	-0.00759773	-0.0260682	-0.246367	0.0789525	-0.398099	-0.177503	0.0669824	0.100122	0.0650628	-0.0481634	-0.336538	-0.227417	-0.0923994	0.278385	-0.036952	-0.354833	-0.0227753	-0.0166469	-0.0569273	-0.0374883	-0.11867	-0.366902	-0.299702	-0.447693	-0.401689	-0.467401	-0.431873	-0.319215	-0.29392	-0.399098
GSM1019496	-0.353876	-0.300102	-0.330836	-0.465705	-0.133742	-0.0603468	-0.0597261	-0.40565	-0.2836	-0.0225045	0.0348806	0.111544	-0.127097	-0.324141	-0.294102	-0.125026	-0.30175	-0.114337	0.0125116	-0.428547	-0.24126	-0.0470827	-0.156715	0.286817	0.327615	-0.351079	-0.0789417	-0.127957	-0.259796	-0.276698	-0.179625	-0.339259	-0.233677	-0.0305709	-0.0360631	0.0315693	0.171334	0.133225	0.357033	0.354563	0.502699	-0.218061	-0.32088	-0.306071	-0.048517	-0.105784	-0.103871	-0.262296	-0.27406
GSM1019500	-0.647793	-0.390773	-0.374342	-0.266975	0.308274	-0.178665	-0.290984	-0.372257	-0.44041	0.161904	-0.386847	-0.359307	-0.338885	-0.416042	-0.56761	-0.353207	-0.469561	-0.359018	-0.530581	-0.508256	-0.483647	-0.486514	-0.472425	-0.630105	-0.632794	-0.515092	-0.293407	-0.272089	-0.434291	-0.439394	-0.425478	-0.234968	-0.22363	-0.222934	-0.0402314	0.179231	0.275374	0.0766289	0.396658	0.336678	0.49935	0.25849	-0.366271	-0.127448	-0.0893062	-0.153116	-0.0652079	-0.0250691	-0.174
GSM1019502	-0.0262503	0.150251	-0.248943	-0.239113	0.0532073	-0.26785	-0.422788	-0.170661	-0.322151	-0.307254	0.00623252	-0.0636702	-0.331888	-0.271226	-0.284742	0.0762378	0.454518	0.0733274	-0.00352037	-0.185314	-0.237713	-0.145836	-0.253428	0.168298	0.0567591	-0.053604	0.0748307	0.0385827	-0.0995315	-0.0531088	-0.109552	-0.0946505	-0.376467	-0.273207	-0.10739	0.32425	-0.0869005	-0.116754	0.160805	0.178817	0.35245	-0.146592	-0.00709691	-0.0524483	-0.172851	-0.204816	-0.162123	-0.223585	-0.282491
GSM1019507	-0.512637	0.0331629	-0.32805	-0.0403426	0.0368809	0.137046	-0.059649	-0.125176	0.273747	0.454934	0.063547	0.02136	-0.0229399	0.131348	0.229283	-0.061819	0.34236	-0.00861328	-0.18693	0.120667	0.129815	0.260166	0.0767767	-0.221784	-0.195313	0.172677	0.0347395	0.0530319	-0.215399	-0.0177615	-0.140961	0.220327	0.198936	-0.184998	-0.27671	-0.428428	0.185053	-0.191124	0.135239	-0.167527	-0.269705	-0.270504	-0.38902	-0.381062	-0.421274	-0.089483	-0.0655143	-0.0918543	-0.0796745
GSM1019510	-0.39538	0.0721176	-0.2055	-0.281192	-0.357947	-0.528419	-0.330191	-0.507508	0.0685388	-0.528332	-0.0359256	-0.0972595	-0.456165	-0.431617	-0.321353	-0.2217	-0.338744	-0.332541	-0.461459	-0.546734	-0.559257	-0.39932	-0.571159	-0.640448	-0.628811	-0.464956	-0.509768	-0.130072	-0.393981	-0.283561	-0.419289	0.0975814	-0.420285	0.044443	-0.105765	-0.0301395	0.390821	-0.0835494	0.427354	0.443359	0.465858	-0.0534135	-0.277184	-0.149193	0.0309279	-0.132513	0.100127	0.0230437	-0.0886763
GSM1019518	-0.565305	-0.48318	-0.2299	-0.217831	0.0627802	0.0367507	-0.298635	-0.403141	-0.286304	-0.4716	-0.248126	-0.16624	-0.274617	-0.474816	-0.611438	-0.26207	-0.462814	-0.172524	-0.405754	-0.463932	-0.504883	-0.54544	-0.47958	-0.479971	-0.521014	-0.611563	-0.404865	-0.250877	-0.409149	-0.200193	-0.313623	-0.0968152	-0.340031	-0.167531	0.0664737	0.0313935	0.262529	0.189318	0.369328	0.43276	0.536449	0.0737748	0.0925829	0.0848973	0.0869688	-0.291011	-0.069298	-0.129449	-0.0964449
GSM1019519	-0.410803	-0.272719	-0.233175	-0.0619348	0.0238265	0.232485	-0.0623777	0.205756	0.276566	-0.261329	-0.0698438	-0.0663796	-0.0258591	0.204721	0.230635	-0.00763799	-0.155587	-0.252825	-0.321413	-0.0190222	-0.193592	-0.1475	-0.398693	-0.658534	-0.573933	-0.146164	0.153832	0.0483763	-0.0920957	-0.230094	-0.316955	0.103737	0.255852	-0.260226	-0.154595	-0.314374	0.0293537	-0.209017	0.0414329	-0.18555	-0.363909	0.00627267	-0.387611	-0.220488	-0.443458	0.0643411	0.0096338	-0.0842948	-0.0401211
GSM1019521	-0.395132	0.291812	-0.292703	-0.0768934	-0.140958	-0.201809	-0.26719	-0.295012	-0.237692	-0.579439	-0.0809802	-0.124068	-0.118435	-0.411891	-0.576232	-0.195682	-0.318126	-0.186997	-0.223389	-0.374966	-0.337388	-0.323883	-0.399474	-0.326997	-0.466469	-0.515957	-0.328073	-0.203489	-0.269768	-0.172124	-0.272308	-0.217211	-0.352079	-0.124263	0.204128	0.407243	0.340439	0.108735	0.368688	0.339541	0.48099	-0.0257684	-0.00341411	0.00361661	0.0396386	-0.194686	-0.0143488	-0.103349	-0.135149
GSM1019522	-0.587369	-0.137531	-0.432958	-0.46381	-0.389098	-0.463042	-0.514259	-0.296957	-0.120884	0.162512	-0.162416	-0.154023	-0.165802	-0.088546	0.00197996	-0.390876	0.233543	-0.354103	-0.424327	-0.236616	-0.321973	-0.359588	-0.44228	-0.580248	-0.55796	-0.44065	-0.165387	-0.212192	-0.432707	-0.477458	-0.501678	-0.288386	-0.225422	-0.313541	-0.462014	-0.386821	0.255307	-0.108413	0.295406	0.230376	0.234253	-0.350436	-0.484098	-0.387893	-0.438167	-0.359837	-0.326956	-0.481056	-0.541035
GSM1681353	-0.595935	-0.110399	-0.222019	-0.35917	-0.263489	-0.511397	-0.346803	-0.416924	-0.148808	-0.674649	-0.0707208	-0.0828339	-0.355972	-0.0744074	-0.485802	-0.217019	-0.604269	-0.377154	-0.497162	-0.438466	-0.438425	-0.618249	-0.542686	-0.718892	-0.611009	-0.606671	-0.565569	-0.242961	-0.413023	-0.215964	-0.588073	0.0485384	-0.113146	0.193104	0.417957	0.0611129	0.285921	0.270994	0.260287	0.203665	0.1913	0.028695	0.115085	0.0961257	0.262203	0.200322	0.257574	0.412335	0.376468
GSM1681354	-0.602038	-0.302831	-0.246976	-0.436417	-0.330542	-0.526106	-0.144942	-0.405825	-0.343431	-0.67503	-0.0415243	-0.0698045	-0.418005	-0.259902	-0.633898	-0.260904	-0.67743	-0.614862	-0.549435	-0.485902	-0.546273	-0.654393	-0.608693	-0.711502	-0.630058	-0.688376	-0.699032	-0.281025	-0.506898	-0.331418	-0.640699	-0.203628	-0.261519	0.143888	0.46218	0.342417	0.230159	0.335807	0.357286	0.318115	0.346188	0.0809177	0.0887702	0.0176769	0.229763	-0.103264	0.149695	0.348889	0.12299
GSM1681355	0.42007	0.589657	-0.0285068	-0.410185	-0.305589	-0.482167	-0.204166	-0.271227	-0.198251	-0.709602	-0.134621	-0.189358	-0.319751	-0.0922928	-0.475242	-0.212379	-0.545142	-0.393843	-0.439057	-0.439391	-0.46895	-0.524836	-0.536541	-0.689462	-0.58606	-0.520381	-0.580553	-0.187587	-0.240446	-0.280428	-0.496665	0.139417	0.180163	0.0162578	0.448168	0.134203	0.417452	0.288561	0.235464	0.247921	0.334416	0.05539	0.143477	0.177652	0.167122	0.323733	0.347246	0.482734	0.306915
GSM1681356	-0.660369	-0.480536	-0.37577	-0.433584	-0.290709	-0.619073	-0.401195	-0.12611	-0.431685	-0.34582	-0.00248549	0.0327271	-0.213984	0.0197069	-0.448078	-0.356781	-0.542991	-0.547382	-0.459905	-0.382988	-0.351494	-0.61688	-0.395261	-0.669222	-0.594316	-0.612021	-0.529621	-0.245857	-0.430156	-0.366669	-0.530424	-0.139261	-0.234619	0.0570908	0.214382	-0.0058454	0.206911	-0.0466679	0.138271	0.138587	0.150101	-0.219179	0.0294445	0.0611365	-0.0717706	-0.241652	0.0928552	0.357365	0.235169
GSM1681357	-0.411625	0.155798	0.0759539	-0.0300559	0.153717	-0.344585	-0.0471447	0.0366837	-0.0203182	-0.692506	-0.023126	-0.0451197	-0.239934	-0.0191951	-0.578331	-0.0823614	-0.612326	-0.258633	-0.401187	-0.268963	-0.427177	-0.488484	-0.414611	-0.552534	-0.434274	-0.564473	-0.588674	-0.145996	-0.238297	-0.03394	-0.511686	0.109663	0.348915	0.153081	0.49987	0.191622	0.369759	0.248506	0.0868992	0.0503106	0.0212411	0.29171	0.15309	0.312778	0.196041	0.317648	0.325428	0.498743	0.52128
GSM1681358	-0.499634	0.012642	-0.109401	-0.413408	-0.279668	-0.423833	-0.222273	-0.0856739	-0.141834	-0.569327	-0.110035	-0.130818	-0.163956	-0.0986756	-0.509807	-0.173715	-0.475166	-0.545339	-0.489849	-0.401562	-0.485303	-0.51269	-0.481174	-0.651822	-0.510483	-0.607017	-0.651067	-0.204389	-0.312392	-0.317707	-0.51573	-0.184344	0.161092	0.160611	0.312942	-0.00752998	0.348127	0.284441	0.280925	0.163174	0.102812	-0.0122879	0.0901015	0.176874	0.133916	0.181687	0.337284	0.41198	0.312365
GSM1681359	-0.648629	-0.165337	-0.238592	-0.213959	-0.581928	-0.574355	-0.128617	-0.338342	-0.30545	-0.619112	-0.11303	-0.0681201	-0.280319	-0.134402	-0.474019	-0.212118	-0.592042	-0.392564	-0.530998	-0.384986	-0.45578	-0.629973	-0.439978	-0.696903	-0.553797	-0.562287	-0.603093	-0.146139	-0.392687	-0.295815	-0.610484	0.0176964	-0.150059	0.351401	0.457735	0.103228	-0.0366055	0.100376	0.192937	0.249094	0.0334658	0.074873	0.064527	0.19325	0.100083	0.223291	0.210845	0.437763	0.376625
GSM1681360	-0.306196	0.47026	0.163534	-0.142343	0.091733	-0.417833	-0.166778	-0.266864	-0.17666	-0.656076	-0.0516858	-0.185769	-0.173123	0.0130868	-0.226148	-0.0352534	-0.447565	-0.227686	-0.42455	-0.265395	-0.3726	-0.502078	-0.537525	-0.605626	-0.556302	-0.361987	-0.600631	-0.121864	-0.223295	-0.185771	-0.392319	-0.0741907	0.0522689	0.266406	0.340784	0.268609	0.294386	0.26191	0.123622	0.186971	0.0288037	0.0698386	0.0451496	0.106342	0.332287	0.327704	0.254752	0.330076	0.3604
GSM1681361	-0.567537	-0.353138	-0.0347576	-0.148412	-0.316891	-0.49222	-0.0442742	-0.378103	-0.259683	-0.609631	-0.240912	-0.160218	-0.375336	-0.204267	-0.556952	-0.262434	-0.509926	-0.418503	-0.553221	-0.404782	-0.464135	-0.525166	-0.534906	-0.670514	-0.63011	-0.564155	-0.584877	-0.253253	-0.38103	-0.177965	-0.498321	0.16961	-0.0052742	0.155557	0.385097	0.0873441	0.366452	0.408439	0.227299	0.175045	0.247988	0.0288787	0.0863071	0.193698	0.11745	0.322675	0.112985	0.43571	0.351089
GSM1681362	0.408712	0.61525	0.0721364	-0.205854	0.00899781	-0.336687	0.0515936	0.0158137	0.0804369	-0.625946	0.0173276	-0.0689156	-0.204288	-0.0699744	-0.111922	0.0877502	-0.365607	-0.358222	-0.3694	-0.260247	-0.339203	-0.413186	-0.326221	-0.460289	-0.443338	-0.329591	-0.576754	-0.0632007	-0.104697	-0.230405	-0.583851	-0.00632698	0.143768	0.223259	0.174761	0.222423	0.206914	0.292753	0.102106	0.123042	0.162091	-0.00469998	0.118414	-0.0584576	0.0675627	0.409408	0.0923737	0.262964	0.272928
GSM1681363	-0.0615481	0.577599	0.14325	0.307649	0.530838	0.134663	0.114267	0.0792912	0.0650461	-0.514472	0.134473	-0.0228903	-0.018915	0.0799625	-0.232586	0.0306613	-0.310356	0.0341257	-0.373326	-0.0188149	-0.296629	-0.330235	-0.301935	-0.41215	-0.340332	-0.0932899	-0.411259	0.015366	-0.0443401	-0.140644	-0.431914	0.181076	0.298941	0.176861	0.251245	-0.0433955	0.322325	0.0829793	0.277808	0.0418403	0.0645619	0.306799	0.203042	0.442802	0.297377	0.412568	0.382657	0.363223	0.448359
GSM1681364	-0.535591	0.217201	0.0609048	0.0021152	-0.128069	-0.136255	-0.127825	-0.187799	0.0121092	-0.506767	-0.270531	-0.204476	-0.329111	-0.177756	-0.490127	-0.216878	-0.452606	-0.337049	-0.504661	-0.359462	-0.411259	-0.598203	-0.483603	-0.695544	-0.551527	-0.556031	-0.522571	-0.226336	-0.376748	-0.117868	-0.409441	0.323523	0.302325	0.236013	0.448134	0.0926173	0.389871	0.463058	0.358357	0.201932	0.203855	0.291605	0.223146	0.232359	0.168817	0.233488	0.162092	0.409543	0.467743
GSM1681365	-0.482717	0.0447015	-0.0922398	0.0340348	-0.158285	-0.429321	0.0728176	-0.129895	-0.220123	-0.67862	-0.151602	-0.251729	-0.42568	-0.272738	-0.601087	-0.340394	-0.554044	-0.251545	-0.506591	-0.395787	-0.524159	-0.492141	-0.500496	-0.632654	-0.500025	-0.484078	-0.591295	-0.213767	-0.388148	-0.290008	-0.564877	0.0468328	0.178415	0.0913286	0.524341	0.31241	0.373616	0.305287	0.348654	0.206845	0.278115	0.271373	0.174336	0.162984	0.129924	0.293882	0.375975	0.522565	0.462994
GSM1681366	0.262516	0.582432	0.0366784	-0.112685	0.270876	-0.343328	-0.188191	-0.271749	-0.0440004	-0.700114	-0.126002	-0.169244	-0.24847	-0.142197	-0.210591	-0.0512514	-0.267349	-0.3422	-0.4776	-0.434063	-0.414883	-0.560202	-0.528468	-0.642741	-0.550833	-0.225127	-0.644918	-0.263751	-0.413567	-0.326724	-0.544645	0.0177939	-0.0269295	0.203535	0.352509	0.165872	0.331273	0.26182	0.134786	0.178927	0.218487	0.247322	0.00265523	0.237961	0.231057	0.322257	0.342235	0.472914	0.389167
GSM1681367	-0.552798	0.173895	-0.18061	0.0323631	-0.325741	-0.397136	0.053221	-0.0484817	-0.290091	-0.671284	-0.0700144	-0.174585	-0.344572	-0.251915	-0.601236	-0.278753	-0.473423	-0.242327	-0.508694	-0.382751	-0.478464	-0.510289	-0.518245	-0.692348	-0.598567	-0.595978	-0.620478	-0.198632	-0.402736	-0.368212	-0.565105	0.0629885	-0.193735	0.197755	0.489639	0.0965157	0.196343	0.366546	0.181135	0.234569	0.200232	0.229112	0.0293754	0.204954	0.0148758	0.269573	0.383989	0.435834	0.424835
GSM1681368	0.402757	0.633682	0.197622	0.259745	0.390813	-0.0401547	0.0902747	0.0879548	0.142924	-0.583455	0.234529	0.074308	-0.205447	0.0571387	-0.254853	0.127699	-0.0190196	-0.0539776	-0.20503	-0.0614714	-0.256685	-0.269326	-0.273369	-0.409951	-0.293436	-0.132003	-0.586994	-0.0737369	-0.155685	-0.0529366	-0.232925	0.220094	0.100681	0.228503	0.499705	0.25367	0.317431	0.0736812	-0.0521629	0.0414658	0.110491	0.390087	0.195681	0.386455	0.399747	0.365384	0.415756	0.444178	0.47449
GSM1681369	0.353989	0.569542	0.0222726	-0.156053	0.0723743	-0.319882	0.030509	-0.251307	-0.156423	-0.60078	-0.0756349	-0.165937	-0.362074	-0.274872	-0.262536	-0.166949	-0.62592	-0.216896	-0.515338	-0.324828	-0.462986	-0.527731	-0.50163	-0.644436	-0.513227	-0.549479	-0.630214	-0.180025	-0.352049	-0.262769	-0.447644	-0.0852733	0.0170976	0.16333	0.278687	-0.00246075	0.406432	0.36807	0.281974	0.221799	0.124094	0.262734	0.108318	0.327912	0.116385	0.158438	0.321053	0.451353	0.404592
GSM1681370	-0.432383	0.480472	0.0315437	0.00477567	-0.0951066	-0.450952	-0.00707431	-0.19669	-0.251485	-0.650186	-0.162892	-0.170352	-0.296222	-0.212792	-0.572235	-0.237531	-0.515086	-0.401231	-0.503677	-0.386342	-0.444803	-0.557958	-0.484696	-0.646533	-0.585874	-0.303183	-0.592266	-0.212481	-0.320261	-0.288457	-0.588037	-0.0681639	-0.00156939	0.27122	0.537854	0.3393	0.387088	0.238341	0.287193	0.268724	0.318162	-0.0328391	-0.0692488	0.105637	0.100655	0.199041	0.196518	0.415937	0.317646
GSM1681371	-0.326165	0.270383	0.194849	-0.121137	0.0446385	0.0129567	0.034573	-0.000583104	0.108177	-0.719485	-0.0314256	-0.0791387	0.0579081	-0.00894695	-0.148735	-0.119545	-0.413648	-0.188609	-0.382916	-0.234556	-0.32991	-0.42776	-0.413882	-0.520147	-0.412481	-0.146175	-0.553436	-0.117963	-0.223753	-0.12607	-0.431311	0.242826	-0.124029	0.220619	0.36852	0.0854449	0.30202	0.32348	0.0792618	0.173071	0.0803827	0.25763	0.223615	0.266892	0.19906	0.272022	0.356675	0.387743	0.444272
GSM335510	-0.356439	-0.191507	0.0405149	0.535961	-0.67579	-0.410398	-0.00510382	-0.293688	0.307501	0.17084	0.067657	0.0576312	-0.0911624	-0.0790352	0.0919497	-0.21424	0.295893	0.176031	0.0773887	-0.181252	-0.242844	-0.0374764	0.00130845	0.340286	0.403444	-0.0989004	-0.168259	-0.00960895	-0.042028	-0.098643	0.113212	0.0779111	0.0676863	0.37381	0.531814	0.412801	0.0557809	-0.169421	0.163009	0.283081	0.355391	0.0622734	0.20886	-0.0559597	0.143768	-0.259459	0.0921548	-0.0742938	0.27283
GSM335511	-0.502781	0.0956525	0.113261	-0.33402	-0.162024	-0.338095	-0.220882	-0.14919	-0.00604441	-0.19947	-0.0889261	-0.0225218	-0.219852	0.0810548	0.403985	-0.0790841	-0.348798	-0.346051	-0.291239	-0.106219	-0.213667	-0.32907	-0.274679	-0.519435	-0.226677	-0.492008	-0.336982	0.0505027	-0.029704	-0.0645287	-0.0641748	0.201453	0.342486	-0.0119182	0.209263	-0.0142353	-0.158707	0.107355	0.191826	-0.0368425	-0.0664953	0.324004	0.152728	-0.128163	-0.13943	0.251345	0.187576	0.333947	0.311203
GSM335513	-0.209665	-0.013894	0.0374516	-0.456053	-0.314145	-0.632833	0.254998	-0.389795	0.0306317	-0.0543999	-0.0979139	-0.0436945	-0.103868	-0.0765166	-0.135905	-0.288693	-0.421248	-0.616411	-0.437979	-0.310835	-0.39592	-0.500612	-0.445973	-0.687504	-0.590211	-0.410811	-0.513469	-0.271647	-0.429964	-0.238171	-0.384498	-0.179851	-0.0457262	0.165298	0.274693	-0.0356424	0.344399	0.359373	0.192831	0.184221	0.249778	0.0885829	-0.272041	-0.00502425	0.209245	-0.0715244	0.297419	0.43458	0.345676
GSM335518	0.313132	0.460844	0.28995	0.0878149	0.353083	0.129298	-0.032622	-0.349095	0.0830345	0.359656	0.168718	0.163986	0.27053	0.137618	0.380337	0.365946	0.333956	0.321445	0.247481	0.236575	0.197825	0.22276	0.252241	0.361354	0.338813	0.274617	0.0461985	0.208167	0.272867	0.230444	0.311737	0.189116	0.194521	0.195683	0.159206	0.183944	0.0302694	-0.206396	-0.44142	-0.0736423	-0.326602	-0.0142103	-0.0258976	-0.0697867	0.0414162	0.288752	0.329389	0.143419	0.305092
GSM335519	-0.490325	0.303661	0.26355	0.112693	0.00334247	0.0838338	0.110389	0.354396	0.117715	-0.0732057	0.299824	0.291671	0.105135	0.303617	0.506485	0.216507	-0.0274339	-0.377503	0.0590278	0.117944	0.078449	-0.42269	-0.0607696	-0.292213	-0.33331	0.0260168	-0.264823	0.0284568	-0.161841	-0.0907791	0.18887	-0.0293097	-0.249777	0.352209	0.366751	0.164555	0.226977	-0.228775	0.00974843	-0.085176	-0.280965	0.193576	0.0394267	0.169477	0.44537	0.182721	0.430751	0.434065	0.516247
GSM335520	-0.652509	-0.00075519	-0.203764	-0.190363	-0.316636	-0.520387	-0.167279	-0.324622	0.147478	-0.575266	-0.15971	-0.165816	-0.458204	-0.310491	-0.291981	-0.250471	-0.617464	-0.598769	-0.566029	-0.522486	-0.538717	-0.583006	-0.56595	-0.658502	-0.60607	-0.421563	-0.497099	-0.232445	-0.362131	-0.303387	-0.471057	0.0696876	-0.101256	0.419857	0.432911	0.35181	0.387656	0.461842	0.286545	0.333592	0.155944	0.127048	0.13888	0.325531	0.275527	0.230461	0.383879	0.433383	0.375057
GSM335523	0.312156	0.615158	-0.227442	-0.181016	0.078079	-0.14231	-0.114796	-0.0952149	0.184411	-0.421287	0.0968997	0.0908527	-0.446289	-0.197193	0.103774	-0.41326	-0.337859	-0.248116	-0.21166	-0.147784	-0.292748	-0.381261	-0.179466	-0.294433	-0.187266	0.185102	-0.253346	-0.188018	-0.155084	-0.355458	-0.432148	-0.290172	-0.156397	0.25944	0.00889932	0.0566573	0.268439	0.378618	0.25957	0.370378	0.334019	0.116346	-0.277341	0.0456587	0.429168	0.11467	0.216735	0.0535792	-0.0577537
GSM335525	0.381126	0.254783	0.299866	-0.168679	-0.0366922	-0.261453	0.02982	-0.0741628	0.253293	0.0267612	-0.00777217	-0.204	-0.203874	-0.172481	0.162301	0.0926107	-0.244324	-0.406538	-0.237551	-0.133289	-0.367354	-0.24089	-0.386001	-0.488813	-0.411944	0.0937083	-0.0689314	0.112823	0.00953051	0.144791	0.147197	0.183169	0.387139	0.213605	0.243956	0.630805	0.292704	-0.0773742	-0.262541	0.16307	-0.118571	-0.0696515	0.218185	-0.120407	0.0266964	-0.0662216	-0.0915026	0.028677	0.018915
GSM335526	0.272699	0.244389	-0.171891	-0.102049	0.274433	-0.0783241	-0.0952671	0.0391616	0.11422	0.184665	0.0815596	0.24294	-0.130677	-0.0172769	0.0889486	-0.0984412	-0.472136	-0.59252	-0.16576	-0.107894	-0.163532	-0.498812	-0.400027	-0.533263	-0.35962	-0.17282	-0.394842	-0.103519	-0.170093	0.28627	-0.0100497	0.0927764	-0.324707	-0.00407065	0.144596	-0.130513	0.197817	-0.164386	0.274702	0.262519	0.134299	-0.0387412	0.00809504	0.0743551	0.247527	0.0119795	-0.0234641	0.170791	-0.00749623
GSM335527	0.31932	0.262687	0.188746	0.32895	0.0978429	-0.440172	-0.0397979	-0.00386832	0.275421	-0.56672	0.121269	0.145517	-0.340131	-0.0554873	0.496459	0.199415	-0.591354	-0.271071	-0.248984	-0.157725	-0.358164	-0.388301	-0.385358	-0.379408	-0.272753	-0.364752	-0.378181	-0.0243062	-0.21131	-0.122267	0.0780756	0.0425157	-0.110564	0.322464	0.0477582	0.14636	0.328873	-0.11411	0.0136339	0.0556809	-0.164778	0.0880403	0.253875	0.283759	0.441457	0.0864987	0.281046	0.449112	0.413615
GSM335528	-0.580613	-0.0695708	-0.0586808	-0.0159406	-0.288209	-0.489634	0.0133552	0.00987572	-0.0875113	-0.276422	-0.233997	-0.0826281	-0.269565	-0.235295	-0.024886	-0.0391901	-0.481476	-0.543266	-0.403075	-0.316995	-0.385359	-0.449102	-0.373929	-0.576794	-0.416244	-0.487322	-0.252271	-0.178503	-0.366824	-0.279254	-0.133251	-0.0931265	0.18824	0.23244	0.017982	-0.280669	0.177555	0.162552	0.111256	0.201506	-0.00934618	0.341608	0.164054	0.350998	0.258596	-0.192779	0.0862098	0.302761	0.396886
GSM335529	-0.175754	0.590357	-0.0896466	-0.0840707	0.0587511	-0.217433	0.29695	-0.0468472	0.195815	0.402743	0.0934916	0.135584	0.134769	0.241248	0.525772	0.0054198	-0.29948	-0.409607	0.0411029	0.32441	0.169509	-0.113881	0.229686	-0.132074	-0.0493499	0.190038	0.136121	0.278409	0.169904	0.177844	0.174585	0.184024	0.366878	0.168017	0.26635	-0.0471252	0.116103	-0.171719	-0.238428	-0.14787	-0.246549	0.22921	0.122099	0.113139	0.218059	0.128452	0.0344127	0.151119	0.280303
GSM335534	-0.55807	-0.250049	0.272607	0.0881143	0.117006	-0.339846	0.352703	0.216181	-0.0343198	0.0453664	0.0885026	0.144577	-0.0435914	-0.0416479	-0.0797478	-0.0824081	-0.373877	-0.505201	-0.150283	-0.131056	-0.282433	-0.277739	-0.251712	-0.401013	-0.363209	-0.0593463	-0.204274	-0.149165	-0.232278	0.0939746	-0.129001	0.208085	-0.560031	0.316722	0.0718613	0.284179	0.1467	0.33168	-0.17239	0.289721	0.309775	0.258978	0.524375	0.251324	0.362531	0.21132	0.203221	0.140149	0.347611
GSM335535	-0.081032	-0.0717898	-0.141881	-0.346352	-0.417917	-0.655682	-0.103797	-0.448667	-0.223414	-0.272633	-0.269711	-0.116733	-0.343748	-0.314874	-0.146079	0.0294789	-0.218322	-0.647877	-0.450301	-0.496649	-0.461873	-0.614016	-0.629205	-0.710791	-0.694749	-0.461244	-0.495359	-0.262559	-0.45287	-0.2012	-0.643149	-0.0530779	-0.285856	0.326447	0.326396	-0.165499	0.277085	-0.0208989	0.445714	0.351548	0.143767	-0.106793	-0.067206	0.0936511	-0.00185467	0.0372362	0.243978	0.42512	0.386339
GSM335538	0.126178	-0.199211	-0.319	-0.437119	0.187214	-0.460357	-0.472891	-0.0287007	0.225066	-0.202857	-0.058395	0.107234	-0.0156869	-0.00929199	-0.0109597	-0.119255	0.00570934	-0.46246	-0.0430977	-0.0621892	-0.244575	-0.227022	-0.266242	-0.241271	0.0306974	-0.356394	-0.235465	-0.0412985	-0.244549	-0.0397916	-0.399547	0.0900392	-0.160948	0.259241	-0.341162	-0.241756	-0.193372	-0.0469507	-0.105092	0.115307	0.00441401	-0.373142	-0.267147	-0.260445	-0.475488	-0.192027	-0.0877124	0.0392447	0.0235806
GSM335540	-0.31261	0.382623	0.157289	0.0645737	-0.0346678	-0.2542	0.167649	-0.269049	0.0605268	-0.139867	-0.00946385	-0.125254	-0.0210446	-0.126965	-0.179986	-0.311523	-0.16802	-0.537676	-0.255066	-0.146764	-0.333589	-0.333583	-0.132973	-0.477991	-0.288606	0.0463006	-0.0153305	-0.115644	-0.22425	0.126415	-0.0299688	0.254902	-0.468304	0.342844	0.238574	0.424255	0.241425	0.282886	0.0607395	0.377941	0.466632	0.0179946	0.375719	0.0920337	0.092287	-0.0288134	0.426771	0.125623	0.304856
GSM335541	-0.348585	-0.135465	0.102522	-0.158744	-0.331849	-0.318742	-0.154742	-0.433821	0.0230905	-0.276063	-0.0742746	0.126981	-0.442292	-0.19176	-0.354946	0.0939728	-0.0488602	-0.224032	-0.218212	-0.249331	-0.298738	-0.164773	-0.396266	-0.381445	-0.387875	-0.0744612	-0.436407	-0.064545	-0.222881	-0.201736	-0.160357	-0.0230977	-0.149513	0.182943	0.20712	0.0646629	0.175357	0.0721873	0.465411	0.303257	0.19083	-0.0672676	0.108978	-0.019981	0.10911	0.297846	0.374295	0.289007	0.332455
GSM335543	-0.581039	0.347228	-0.0419274	-0.118729	-0.580228	-0.633363	-0.219293	-0.123025	0.181092	-0.57004	0.0930308	0.0989056	-0.390971	-0.0959898	-0.0646822	-0.0662877	-0.519056	-0.531998	-0.349299	-0.426968	-0.440024	-0.466546	-0.425469	-0.590923	-0.467111	-0.188948	-0.480484	-0.0922138	-0.242805	0.00483793	-0.373452	-0.0426009	-0.282989	0.281554	0.361338	0.27192	0.338758	-0.0685548	0.184791	0.274312	0.176856	0.133199	-0.0132742	0.145374	0.0910629	0.148424	0.213694	0.43229	0.45138
GSM335545	-0.203262	-0.15913	0.0914837	-0.430979	-0.379314	-0.600023	-0.0382986	-0.27874	-0.0489311	-0.0710906	0.122963	-0.0152472	-0.026181	-0.113109	0.115982	-0.028517	-0.384525	-0.404462	-0.214306	-0.0456056	-0.0505629	-0.422472	-0.128642	-0.0748226	-0.188386	0.416375	-0.312052	-0.0286047	-0.207284	-0.423238	-0.262491	-0.212835	-0.401947	0.432678	0.131013	0.258255	-0.0547278	-0.194815	-0.0471785	0.208741	-0.0437287	-0.00460735	0.124201	0.12514	-0.0146338	0.0246091	0.254471	0.343316	0.258179
GSM335552	-0.271053	-0.395628	-0.237538	-0.290362	-0.508169	-0.47477	-0.402456	-0.273283	-0.480847	-0.575056	-0.318233	-0.228065	-0.165292	-0.366758	-0.632746	-0.401527	-0.703093	-0.231793	-0.409329	-0.388767	-0.388283	-0.356425	-0.461392	-0.574494	-0.575368	-0.723085	-0.542418	-0.425204	-0.447534	-0.427089	-0.307358	-0.393483	-0.341439	-0.0816935	0.291309	-0.141768	-0.144548	0.0501103	0.141288	0.107489	0.162454	0.172033	0.0592004	-0.111763	-0.160821	0.111091	0.199419	0.243828	0.0442246
GSM335553	-0.318393	-0.546516	-0.323571	-0.294883	-0.451059	-0.606016	-0.257656	-0.166528	-0.302719	-0.207925	-0.397125	-0.381451	-0.12488	-0.369874	-0.543237	-0.370079	-0.419462	-0.46159	-0.427466	-0.40618	-0.438098	-0.489377	-0.45057	-0.513826	-0.645731	-0.598931	-0.445819	-0.366916	-0.394513	-0.283951	-0.507017	-0.33336	-0.0345088	-0.0161407	0.120951	0.00654579	-0.218279	0.315338	0.235403	0.190339	0.241955	-0.00747817	-0.174162	-0.0733405	0.155677	-0.159923	0.0782034	0.138745	-0.09202
GSM335557	0.192202	-0.233041	-0.0674689	-0.314837	-0.136671	0.159873	-0.232731	0.00751508	0.0872654	-0.191603	0.0602976	-0.0348743	-0.0786593	0.101723	0.233931	0.0789238	0.127039	0.469117	0.306216	0.330636	0.273264	0.0289572	0.0389412	0.411958	0.360701	-0.00900607	-0.0245041	-0.179216	0.0712196	-0.0532379	-0.109475	0.234121	0.353198	-0.265983	-0.24325	0.0961947	0.146618	-0.125509	-0.0472235	-0.0464071	0.0688867	0.142532	-0.0122833	-0.0818463	-0.33036	-0.176726	0.0810968	-0.0687383	-0.155439
GSM335559	-0.0479114	-0.00684184	0.241968	0.538497	0.574124	0.00708618	-0.135356	0.0723826	0.337624	-0.437644	-0.108118	0.0110402	-0.0245738	-0.00695771	0.568516	0.246109	-0.28733	-0.322431	-0.180773	-0.0298162	-0.172218	-0.357371	-0.0190424	-0.305275	-0.373207	-0.0847262	0.174542	0.0154472	0.159015	-0.127508	0.225431	-0.217086	-0.0129178	-0.156439	0.0428473	-0.0780625	0.352609	-0.0671508	0.280205	0.127716	0.095404	0.0912948	0.116452	-0.00467259	0.384958	0.0594554	0.247268	0.120843	0.323885
GSM335561	0.536582	0.648947	0.1033	0.0808739	0.365445	-0.183853	0.15574	0.0586454	0.045698	0.379018	-0.0850237	-0.153253	-0.300823	-0.061735	-0.169966	0.0917436	0.1701	-0.300406	-0.130837	-0.12168	-0.201312	-0.218307	-0.156786	-0.250894	0.0924775	-0.446662	-0.272715	-0.198814	-0.120296	-0.0129894	-0.292159	0.15415	0.0671086	0.103526	0.388196	0.231571	0.23966	0.20236	0.20448	0.12801	0.218065	-0.00525255	0.126507	0.105204	0.206322	0.366304	0.0938121	0.248522	0.27468
GSM335563	-0.44544	-0.442442	-0.122627	-0.267457	-0.607434	-0.270002	-0.407141	-0.239054	-0.145769	0.58558	-0.275524	-0.267341	-0.19872	-0.0963611	0.233686	-0.249658	0.260102	-0.432321	-0.411441	-0.302106	-0.191277	-0.290995	-0.257523	-0.573227	-0.462193	-0.578107	-0.106496	-0.173812	-0.182015	-0.18017	-0.431687	0.125415	-0.123001	-0.0896442	0.0254691	-0.109408	-0.106722	-0.0832429	-0.058495	-0.0950474	-0.0750243	0.151783	0.169159	-0.255809	-0.32378	-0.117693	-0.30371	-0.103554	-0.315275
GSM335566	0.00715955	0.53683	-0.0723897	0.373356	-0.0262076	0.199172	-0.11107	0.076457	0.395741	0.149677	0.21893	0.124489	0.139008	0.201555	0.709424	0.299834	0.0965394	0.0386932	0.261605	0.373068	0.359214	0.270156	0.255621	0.382338	0.311304	0.427672	0.172488	0.19204	0.221885	0.184947	0.178725	-0.0712505	0.151519	0.0531716	0.439105	0.139611	0.0511209	-0.158239	-0.190362	0.114407	-0.0437606	-0.209125	0.22469	0.0919772	0.146082	0.157519	0.0932771	0.160622	0.178824
GSM335572	-0.585502	-0.0689122	0.353947	0.437183	0.0618303	0.431437	0.206787	0.181691	0.0707608	0.31963	-0.261413	-0.265552	-0.197243	-0.174442	-0.326578	-0.0802098	-0.162015	0.00909367	-0.362531	-0.0930865	-0.0943115	-0.101358	-0.12082	-0.250408	-0.132153	-0.426841	-0.257073	0.137388	-0.121958	-0.155549	0.274382	0.0774404	0.146226	-0.0415392	-0.130322	-0.321903	0.0805852	0.136172	-0.213846	-0.113799	0.0353341	0.296096	-0.00878774	0.340963	0.179508	0.0515098	0.0488988	0.0574056	0.11626
GSM335573	0.455902	0.492633	0.0618805	-0.359912	0.0924916	-0.0653066	0.313769	0.0908226	0.0341978	-0.496987	-0.104061	-0.0185523	-0.0453751	-0.195038	-0.0917891	0.00859048	-0.182514	0.41871	0.026466	-0.090259	-0.186252	0.00510427	-0.0450213	0.244013	0.210754	-0.0324871	-0.0927382	-0.0373932	-0.131254	-0.383609	-0.00304595	0.00356702	-0.352108	-0.0230861	-0.0905397	-0.433087	0.254367	0.344523	-0.0139316	-0.0832853	-0.0505055	0.26796	0.160256	0.237052	-0.12066	-0.00594369	0.350443	-0.0148203	0.254507
GSM335575	0.0353181	-0.637091	-0.293513	-0.574704	-0.56129	-0.222067	-0.157388	-0.0508745	-0.211403	-0.403665	-0.0408147	-0.0561216	0.0337549	-0.0785939	-0.496617	-0.282294	-0.112578	0.151619	-0.185329	-0.282611	-0.147734	0.0947019	0.0319785	-0.0378364	-0.163634	0.200113	-0.0129353	-0.12122	-0.097269	-0.297819	-0.422943	0.00634703	-0.0893477	0.180735	-0.163635	-0.230892	0.132306	-0.207473	-0.02023	-0.189239	0.00231282	-0.0868061	-0.0858589	-0.0804612	-0.470836	-0.175304	0.122496	-0.0804402	-0.119245
GSM335578	0.273423	0.419022	0.263795	-0.202252	0.311215	0.252084	-0.189252	0.276582	0.066727	-0.165282	0.0662304	0.0655374	0.0253729	-0.0814507	-0.0617936	0.0119767	-0.154774	0.392917	-0.0613493	0.154335	-0.194256	0.24332	-0.0247946	0.211094	0.220181	-0.177446	-0.513683	0.049675	-0.20144	0.147706	-0.0725644	0.241735	0.339209	0.0282625	0.175364	-0.234518	0.251548	-0.0713831	-0.0980361	-0.0566901	-0.16407	0.249739	-0.177867	0.324248	0.295903	0.187345	0.232504	0.131352	0.0396004
GSM335579	-0.378049	0.0538292	-0.176851	0.120391	0.0474087	0.194454	0.036986	0.0995446	-0.314575	0.295676	-0.0124244	-0.0465094	-0.0669672	0.217726	-0.405282	0.156077	-0.0299122	0.299153	0.193663	0.00645372	0.0545713	0.441055	0.358556	0.530835	0.555403	-0.369423	-0.0936264	-0.158226	-0.142388	-0.116417	0.470195	-0.10486	0.119378	-0.0363856	0.321566	0.0666528	-0.146854	0.0856357	-0.102661	-0.208894	-0.0786947	-0.132857	-0.116737	0.0526634	-0.024198	0.161418	0.104236	0.278684	0.253599
GSM335581	-0.00869484	0.00983484	0.0377101	0.10168	-0.471203	-0.308796	-0.258645	-0.19548	-0.0584379	-0.0338927	-0.292259	-0.177346	-0.213051	-0.181183	-0.231243	-0.275707	-0.23889	-0.135995	-0.384172	-0.337115	-0.160674	0.0534023	-0.0556764	-0.244216	-0.110197	-0.317156	-0.232427	-0.0843412	-0.139179	-0.365814	-0.124861	-0.359569	-0.107978	-0.0793669	-0.16407	-0.622591	-0.292216	0.0107445	0.279675	-0.0695475	-0.0970585	-0.382297	-0.02324	-0.156687	-0.583529	-0.0166777	0.194911	0.0927494	-0.198325
GSM335586	-0.620855	-0.250917	0.00975752	-0.0821676	-0.373592	-0.290983	-0.00206786	-0.0725099	-0.199145	-0.238809	-0.260687	-0.230315	-0.293238	-0.289606	-0.588122	-0.392409	-0.462833	-0.508185	-0.517104	-0.313064	-0.383135	-0.431372	-0.452612	-0.684255	-0.610345	-0.713784	-0.328091	-0.149064	-0.392293	-0.311879	-0.172654	0.0628549	-0.171386	0.057388	0.326792	-0.0466215	0.12059	0.302994	0.32247	0.0635423	-0.0446783	0.247538	-0.0800471	0.216371	0.0294386	-0.0406515	0.259125	0.34221	0.335723
GSM335588	0.439682	0.488097	-0.160249	-0.306985	-0.267474	-0.111115	0.202665	-0.0773636	-0.0244172	-0.399217	0.142557	0.149121	0.337327	-0.044775	-0.0317957	-0.168227	0.09682	-0.217663	0.0771279	0.0355082	0.284259	0.228737	0.057871	0.182566	0.145678	-0.312384	-0.0562889	0.005184	-0.0332147	-0.36483	-0.426102	0.0652633	0.0826753	0.108372	-0.122929	-0.278986	-0.0983994	0.287511	0.021546	-0.117429	-0.0742584	-0.0237264	-0.419077	-0.257955	-0.449236	-0.390185	-0.171151	-0.17609	-0.400106
GSM335589	0.251241	-0.273611	0.0312174	0.149023	-0.591616	-0.113447	-0.201532	-0.308942	-0.0370637	-0.393503	-0.201455	-0.275193	-0.0623433	-0.381824	-0.497576	-0.326542	-0.343292	-0.30744	-0.315262	-0.335537	-0.242479	-0.43868	-0.522799	-0.560049	-0.53493	-0.40423	-0.27306	-0.216308	-0.302509	-0.32518	-0.379826	-0.0773397	-0.269875	0.196332	0.386126	0.298135	0.0655848	0.520474	0.367039	0.343405	0.242012	0.330179	-0.132006	0.130352	0.167784	0.117586	0.169577	0.301711	0.000952549
GSM335590	-0.513991	-0.269571	-0.0493126	-0.38053	-0.656241	-0.523764	-0.25304	-0.363048	-0.340036	-0.398508	-0.223732	-0.113135	-0.200557	-0.340095	-0.519816	-0.0461978	-0.431421	-0.381347	-0.326539	-0.423469	-0.437081	-0.488544	-0.575326	-0.596403	-0.538769	-0.572733	-0.590852	-0.306919	-0.436831	-0.264918	-0.328141	-0.286756	-0.432255	0.277906	0.321652	0.0222978	0.139652	0.281312	0.255722	0.201245	0.107365	-0.272733	-0.163374	0.0187575	0.0460808	-0.00602613	0.199542	0.238762	-0.0219336
GSM335593	0.410608	0.156625	-0.154106	-0.20359	0.210406	-0.343468	0.051943	0.297456	-0.132197	-0.479153	-0.0704454	-0.0190767	-0.35585	-0.286664	-0.368951	-0.211691	-0.544432	-0.426907	-0.216309	-0.381302	-0.402341	-0.323278	-0.292807	-0.367534	-0.321563	-0.461445	-0.470375	-0.240982	-0.232511	0.121963	-0.0478278	0.0746339	-0.0910901	-0.036986	0.0645707	0.0205559	0.27753	-0.0592335	0.359682	0.2733	0.244752	0.303897	0.152555	0.274811	-0.0186661	0.13906	-0.02582	0.188109	0.110656
GSM335595	-0.472703	-0.243631	0.0851072	0.135234	0.344239	0.111528	-0.0510737	0.07911	-0.340447	-0.212232	-0.149429	-0.279222	-0.0389305	-0.347904	-0.497426	-0.264833	-0.188753	-0.183596	-0.323671	-0.257193	-0.160964	0.10489	-0.337287	-0.383669	-0.465976	-0.375001	-0.150424	-0.141147	-0.330976	-0.152021	-0.133345	-0.0354947	-0.548179	0.0194984	0.220455	0.181634	-0.0137407	0.103257	0.332895	0.192232	0.0476966	0.314039	0.135061	0.200825	0.0361256	0.00717927	0.0687371	-0.101464	0.115243
GSM335598	-0.142471	-0.499937	-0.042505	-0.398385	-0.148732	-0.473867	0.202164	-0.237511	-0.03128	-0.383218	-0.112922	-0.1128	-0.130852	-0.321656	-0.531893	-0.432915	-0.612923	-0.438848	-0.27446	-0.483288	-0.443769	-0.279292	-0.375912	-0.214852	-0.324503	-0.409987	-0.36595	-0.235067	-0.385168	-0.120681	-0.262974	-0.12803	-0.0783066	0.142641	0.000587339	0.00109713	0.026897	0.493731	0.230629	0.340479	0.385921	0.117806	0.270527	0.0707074	0.0732027	-0.151863	0.139149	0.279605	-0.132743
GSM335600	-0.39294	-0.565174	-0.249263	-0.539233	-0.581689	-0.274617	-0.235865	-0.080279	-0.286007	-0.62526	-0.234733	-0.286202	-0.0764195	-0.140196	-0.657379	-0.305351	-0.0652729	0.00658287	-0.348838	-0.479787	-0.276408	-0.194009	-0.245133	-0.375036	-0.374319	-0.419594	-0.329349	-0.318202	-0.366591	-0.269452	-0.357118	-0.199729	0.0015109	0.000803615	0.2159	0.23821	-0.314219	0.214221	0.23484	0.0133158	0.0590123	-0.0975236	0.0837341	-0.0871079	-0.208772	-0.121606	0.0952934	0.31915	-0.0275511
GSM335602	-0.424754	-0.456163	-0.342386	-0.0603044	0.138665	-0.128391	0.0588044	0.137851	0.0343853	-0.277135	-0.187557	-0.113754	-0.330085	-0.266445	-0.162766	-0.210527	-0.427518	0.121688	-0.219213	-0.417978	-0.298049	0.00843042	-0.438402	-0.398322	-0.380006	-0.621406	-0.282444	-0.147852	-0.232265	-0.0730028	-0.300381	0.100312	0.0705273	0.129307	0.143498	-0.130096	0.0584895	0.321555	0.363751	0.0606961	0.238753	0.395883	0.0870654	0.230499	-0.00871804	-0.0463661	0.00994642	0.196622	0.276601
GSM335603	-0.254041	-0.374463	-0.00275948	-0.418072	-0.0886305	-0.361784	0.123451	-0.288173	-0.273131	0.1631	-0.286009	-0.274542	-0.0565363	-0.343471	-0.576406	-0.330511	0.123778	-0.359811	-0.322558	-0.417002	-0.376233	-0.422016	-0.414283	-0.439089	-0.425139	-0.439074	-0.209431	-0.154133	-0.293186	-0.246301	-0.376021	-0.186557	-0.184777	0.0130435	0.0197616	-0.0498893	0.138535	0.288732	0.319093	0.365029	0.472351	0.0464252	0.144647	0.0974045	0.0674632	0.0393378	-0.0122476	0.0900725	0.0984242
GSM335604	-0.131207	-0.373519	-0.514744	-0.490364	-0.594168	-0.594495	-0.340567	-0.244839	-0.531363	-0.422046	-0.166563	-0.110607	-0.351689	-0.27313	-0.574617	-0.0199426	0.0417364	0.100216	-0.151368	-0.0832519	-0.285044	-0.264803	-0.336359	-0.351616	-0.113133	-0.582805	-0.472007	-0.313907	-0.424843	-0.311953	-0.30783	-0.430363	-0.135593	0.0627903	0.0327162	0.298282	0.0166095	0.304055	-0.357947	0.135404	0.203178	-0.0109732	-0.168215	-0.134974	-0.0307651	-0.0152405	-0.165272	-0.171719	-0.120239
GSM335605	-0.428162	0.0631948	-0.135321	0.203083	0.243448	-0.173175	0.0461406	0.233171	-0.0902822	0.460108	0.0498328	-0.0459266	-0.230711	-0.0569173	-0.310018	-0.355577	0.259631	-0.339607	-0.263081	-0.19126	-0.109836	-0.36115	-0.266385	-0.407239	-0.313049	-0.500733	-0.22161	-0.192319	-0.212902	-0.15538	-0.164569	0.00354535	-0.126725	0.0577928	0.20225	-0.0689114	0.256828	0.107344	0.27152	0.0505374	0.332826	0.237891	0.102791	-0.19534	-0.262424	-0.131102	-0.279186	-0.00223164	0.127982
GSM335606	-0.0844657	-0.360322	-0.395471	-0.590588	-0.444805	-0.0306325	-0.136082	-0.304777	-0.202851	-0.350344	-0.232872	-0.229348	-0.0548336	-0.192764	-0.496913	-0.28172	0.0210398	0.00899414	-0.0546989	-0.285233	0.088603	0.120876	0.0166617	0.1572	0.312304	-0.19054	-0.0753898	-0.116558	-0.125631	-0.0603288	-0.315809	-0.158659	-0.196189	-0.17245	-0.236128	-0.440965	-0.172457	0.211973	-0.237541	-0.0188467	-0.102045	-0.0076014	0.00222694	-0.0089134	0.262989	0.0994414	-0.0457284	-0.0969638	-0.026702
GSM335607	-0.636559	-0.259924	0.44232	0.238283	-0.316397	0.0065247	0.0405379	0.15977	-0.181334	0.504793	-0.261611	-0.203865	-0.220667	-0.196472	0.232038	-0.304971	0.190279	-0.227241	-0.436336	-0.329775	-0.377692	-0.372292	-0.282887	-0.440453	-0.202936	-0.499381	-0.450868	-0.0645221	-0.213011	0.358407	0.160803	0.201798	0.18388	0.189606	0.305614	0.281656	0.13494	0.301863	0.0783496	0.207934	0.235749	0.147922	0.129673	0.129266	0.244125	0.0484642	0.111224	0.174688	0.298533
GSM335608	-0.600142	-0.512207	-0.360154	-0.343582	-0.71152	-0.519709	-0.284378	-0.41835	-0.359823	-0.0950541	-0.223012	-0.164809	-0.195022	-0.0960215	-0.489219	-0.166507	-0.168119	-0.460479	-0.249863	-0.361731	-0.307965	-0.436419	-0.439295	-0.485297	-0.556195	-0.158823	-0.180917	-0.260903	-0.156335	-0.314197	-0.515301	-0.515878	-0.290106	-0.0710529	-0.133895	-0.101551	-0.0525858	-0.179679	0.11554	0.256048	0.343239	-0.317374	-0.362674	-0.341599	-0.445883	-0.152314	0.0270609	-0.00490505	-0.150924
GSM335610	0.20887	0.0563467	-0.248132	-0.329388	-0.322549	-0.411065	-0.204364	-0.218314	-0.214682	-0.504007	-0.155641	-0.135667	-0.0611669	-0.293524	-0.461304	-0.353868	-0.423842	-0.334571	-0.0838484	-0.446467	-0.392184	-0.193675	-0.30519	-0.134314	-0.127811	-0.650252	-0.266063	-0.291556	-0.34202	-0.216166	-0.158112	-0.290088	-0.140727	0.000921639	0.23382	0.376541	-0.117182	0.14726	0.369189	0.309487	0.315335	0.221778	0.379574	-0.102787	-0.0532122	-0.00251742	0.0885452	0.0396046	-0.202146
GSM335611	-0.267595	0.430091	-0.146897	-0.0861561	0.136199	-0.0915967	-0.134268	-0.0590991	-0.352973	-0.343134	-0.251991	-0.228529	-0.438083	-0.454463	-0.544387	-0.333025	-0.528546	-0.606437	-0.444098	-0.43216	-0.461254	-0.332036	-0.53273	-0.633374	-0.593488	-0.549577	-0.308551	-0.251634	-0.337597	-0.294148	-0.10559	-0.354213	0.0970719	0.173338	0.191654	-0.313363	0.288822	0.564401	0.321655	0.36474	0.349924	0.227365	-0.119273	0.0809201	0.340977	-0.0691637	0.173179	0.184452	0.140935
GSM335612	-0.618662	-0.480942	-0.107587	-0.100982	-0.286644	-0.42706	-0.251627	-0.20486	-0.347036	-0.16585	-0.149715	-0.0846225	-0.046386	-0.277002	-0.625433	-0.305375	-0.471049	-0.529059	-0.32827	-0.393145	-0.350565	-0.494211	-0.480565	-0.446908	-0.365337	-0.514412	-0.357739	-0.239919	-0.362704	-0.181019	-0.342415	0.00552994	-0.429226	-0.0467516	-0.0738631	-0.0836497	0.0436449	0.131893	0.329064	0.393877	0.272548	-0.0798356	-0.02831	-0.0669543	0.0365134	-0.0399981	-0.0520722	-0.160503	-0.18503
GSM335613	-0.257672	0.0149604	0.0895499	-0.52978	0.481785	-0.395351	-0.196098	-0.0723639	-0.185734	-0.398413	-0.255787	-0.0995795	0.0504731	-0.172615	-0.50134	0.0282343	-0.35935	-0.486124	-0.423237	-0.247468	-0.283521	-0.334289	-0.337479	-0.546824	-0.395074	-0.540963	-0.301669	-0.157734	-0.264005	-0.0236114	-0.423858	-0.156513	-0.375387	-0.20298	0.209897	0.266629	0.159444	0.101918	0.397625	0.265064	0.342596	0.0476748	0.0815055	-0.0123236	0.167465	0.0905835	0.286261	0.326441	0.0106624
GSM335617	-0.625984	-0.584077	-0.417718	-0.473251	-0.474489	-0.542631	-0.289756	-0.441632	-0.400637	-0.235519	-0.0951292	0.0365239	-0.219848	-0.0405312	-0.529955	-0.22098	-0.393283	-0.679823	-0.333269	-0.342949	-0.307361	-0.466792	-0.403143	-0.686061	-0.621902	-0.47503	-0.280813	-0.240422	-0.37807	-0.449144	-0.484414	-0.214199	-0.312132	0.315976	0.414459	0.0335874	-0.0571922	-0.0440781	0.129652	0.145932	-0.0114719	-0.24418	-0.259501	-0.185998	-0.293525	-0.229295	0.130348	0.0455294	0.0292641
GSM335623	-0.477941	-0.189849	0.0591243	0.198885	-0.633707	-0.117411	-0.405715	-0.220665	0.0302739	-0.609936	0.0356518	0.0980184	0.102759	0.101113	0.0899202	0.118805	-0.129379	0.228044	0.166476	0.0490356	0.119925	0.2956	0.107782	0.350873	0.0683	0.329212	-0.348418	-0.0969988	0.0550869	-0.301125	-0.28098	-0.368467	-0.0529505	-0.026443	0.236638	0.252499	-0.244774	-0.234215	-0.214534	0.0875489	-0.0532895	-0.362096	-0.237152	-0.338962	-0.412592	-0.0587502	-0.0895253	-0.318812	-0.217896
GSM335624	-0.0368512	0.23341	0.0533585	0.0711262	-0.109907	-0.190099	-0.122712	-0.011243	-0.252774	-0.504544	-0.15952	-0.188777	-0.374353	-0.263945	-0.590425	-0.432057	0.108158	-0.244211	-0.371039	-0.387168	-0.363221	-0.109618	-0.173671	-0.327819	-0.395773	0.125236	-0.237957	-0.14617	-0.230441	-0.0225655	-0.0375639	-0.210762	0.0870345	0.108113	0.208182	0.182629	-0.0683234	0.0263127	0.453253	0.256912	0.322714	0.12532	0.137172	0.141816	0.275552	0.0678716	0.0520681	0.205095	0.285262
GSM335625	-0.3287	-0.0749041	-0.250709	0.186347	0.326772	-0.1785	-0.336869	-0.0296469	-0.104522	-0.405928	-0.06627	-0.0388066	-0.36806	-0.431733	-0.569229	-0.418695	-0.17946	0.0521177	-0.324095	-0.370486	-0.304114	-0.229464	-0.469787	-0.407139	-0.490453	-0.528886	-0.29297	-0.104041	-0.316032	-0.297488	-0.155221	0.00448579	-0.248069	-0.209574	0.117315	0.264369	0.381094	0.155562	0.382869	0.298829	0.35845	0.220188	-0.0636903	0.321682	0.0466165	0.279487	0.0632385	0.309463	0.274265
GSM335633	0.160374	-0.0265462	0.160077	0.115063	-0.13817	0.191646	0.330707	-0.0681047	0.119454	-0.342436	-0.0745197	-0.0291673	-0.269402	-0.3922	-0.337248	-0.284926	-0.333863	-0.0410401	-0.278234	-0.220283	-0.249494	0.00350256	-0.335047	-0.0784319	-0.224805	0.202401	-0.0249157	0.0295887	-0.17866	-0.0384413	0.196306	0.0355557	-0.160607	0.34565	-0.246548	0.223339	0.1291	0.249136	0.382408	0.291204	0.174002	0.0945948	0.427148	0.361469	0.431578	0.0199013	0.0161144	0.0161269	0.0357305
GSM335634	-0.346027	-0.555567	-0.228212	0.325446	-0.0511162	-0.175023	0.126927	-0.166717	-0.353159	0.365383	-0.199427	-0.156827	-0.357577	-0.194479	-0.415013	-0.0374043	-0.165467	0.0390526	-0.372218	-0.19377	-0.230651	0.0296668	-0.149246	-0.286937	-0.218562	-0.495641	-0.371729	-0.0926386	-0.0460897	-0.430804	0.336463	-0.113712	0.0776085	-0.160488	-0.137056	-0.00664261	0.0549456	-0.0477181	0.0123398	-0.0563836	0.029102	0.0789715	-0.270413	0.15962	0.181828	0.121575	-0.206982	0.039211	0.156807
GSM335637	-0.282371	-0.425614	-0.102925	0.0811065	-0.362991	-0.441288	-0.521241	-0.232173	-0.320823	-0.327339	-0.253996	-0.0822257	-0.449156	-0.400781	-0.424509	-0.240917	-0.636969	-0.414448	-0.486306	-0.605479	-0.536008	-0.552036	-0.526288	-0.608433	-0.529265	-0.683176	-0.488747	-0.205594	-0.445628	-0.417354	-0.369138	-0.328449	-0.427763	0.194149	0.278643	0.230095	-0.295612	-0.149343	0.306567	0.314906	0.166577	-0.128558	0.15348	-0.0620325	-0.12723	-0.00385508	0.260409	0.36784	0.0679802
GSM335638	0.273662	0.245785	0.252313	0.215979	0.51677	0.466789	0.344034	0.0326552	0.205858	-0.237828	-0.210008	-0.210472	-0.252671	-0.312227	-0.268597	-0.18019	-0.131199	0.387719	-0.220339	-0.218406	-0.282233	0.254341	0.0767062	0.126713	0.0361646	-0.239561	-0.117561	-0.0674384	-0.103203	-0.280713	0.456999	-0.0932781	0.163296	-0.0416885	0.168906	0.429937	0.0554486	0.140028	-0.059974	0.155883	0.124188	0.0201818	0.118412	0.198938	0.422909	0.200952	-0.0185486	-0.140273	0.0644444
GSM335642	-0.440981	-0.605451	0.0788627	-0.219726	0.36751	0.264608	-0.14546	0.0548039	-0.285772	0.55	-0.142618	-0.0709867	0.314833	0.199969	0.218857	-0.0535145	-0.0774632	0.00751665	-0.115438	0.158838	0.175126	-0.148986	0.0121378	-0.291484	-0.125284	-0.358807	-0.17693	-0.154161	-0.194767	0.0719612	0.164947	0.279164	0.114308	-0.164252	0.146677	-0.3462	-0.154552	-0.170601	-0.303118	-0.229273	-0.224382	0.138565	0.0425831	0.0272952	-0.148668	-0.0459696	0.222499	0.011529	-0.00957676
GSM335647	-0.374805	-0.39827	0.139142	0.183547	0.164112	-0.115231	0.193526	-0.178065	-0.486198	-0.115834	-0.329791	-0.342018	-0.443836	-0.455438	-0.623117	-0.252359	-0.341012	-0.209674	-0.507603	-0.523346	-0.442424	-0.281261	-0.520021	-0.471288	-0.43701	-0.597854	-0.490805	-0.29929	-0.332134	-0.281579	-0.267311	-0.295957	-0.209628	0.0516215	0.305064	0.300364	0.00577291	-0.0378701	0.207482	0.310691	0.422267	0.0931738	0.0577665	0.0772169	0.136075	0.256894	0.0301328	0.302009	0.166089
GSM335648	-0.0654085	-0.526199	0.0553714	0.1855	-0.377968	-0.215176	-0.0936998	-0.312731	-0.394508	-0.354717	-0.233377	-0.239571	-0.0424105	-0.254201	-0.549819	-0.0666291	-0.466869	-0.0286327	-0.302813	-0.407152	-0.419227	-0.30828	-0.333078	-0.453371	-0.374578	-0.500719	0.206672	-0.137501	-0.169179	-0.383431	-0.0818538	-0.25158	-0.290432	0.124626	-0.00934544	-0.329081	-0.0978945	0.327417	0.314617	0.176218	0.302923	0.13882	-0.134845	0.0869292	-0.244212	-0.0332127	0.203569	0.174449	0.116652
GSM335649	0.255884	-0.502122	0.116529	0.0140964	-0.0461553	0.0823611	-0.229571	-0.0767345	-0.159787	-0.377528	0.0484352	0.100958	0.248349	0.397529	0.468453	0.0185115	0.418585	-0.147807	0.126675	0.408173	0.336516	-0.22673	0.211316	-0.153575	0.134524	0.479527	0.352954	-0.0954062	-0.00287271	0.0917456	-0.330702	0.198587	0.00802256	-0.150652	-0.231062	-0.262025	-0.312559	-0.378249	-0.0582876	-0.254786	-0.363815	-0.4244	-0.125604	-0.100784	-0.105855	-0.328423	0.0647969	-0.247244	-0.0894088
GSM335651	0.0425748	0.378771	0.143012	0.0799528	-0.478121	-0.221688	0.0180137	-0.0971789	0.270904	0.0337371	0.0205635	-0.138828	-0.0518806	-0.151169	0.27646	-0.236867	0.236584	-0.0206	-0.06104	-0.12518	-0.151531	-0.138597	-0.0718354	0.113114	0.218249	0.0999057	0.195145	0.111002	-0.0133223	0.0546579	-0.351239	0.371966	0.20393	0.0967128	0.0979786	-0.122674	0.24609	0.405355	0.131841	0.0589906	0.0178472	0.165726	0.0524932	0.241106	0.253735	0.0689451	0.330786	0.16873	0.0150084
GSM335654	-0.441689	-0.426949	-0.0585207	0.335799	0.225388	0.341413	-0.237907	-0.115329	0.154943	0.535421	-0.0150597	-0.0954358	-0.320244	-0.191815	-0.280091	-0.090595	-0.185142	-0.307053	-0.343711	-0.411484	-0.310106	-0.0479905	-0.128273	-0.377495	-0.303167	0.0510489	-0.120981	0.096892	-0.181249	-0.167421	-0.137926	0.197677	0.0730097	0.200958	-0.0892983	0.185774	0.104847	-0.288185	0.0717184	0.178871	0.0757056	0.0102378	0.0637043	0.174148	-0.0309054	-0.0809616	-0.109145	-0.195793	-0.201417
GSM335657	-0.281001	-0.120835	0.114709	0.355079	0.534982	0.154682	0.242698	-0.20581	-0.0415746	-0.179722	0.32264	0.195398	-0.0303324	0.204492	-0.0373005	0.166609	0.244344	0.443107	0.2073	-0.0406324	0.284152	0.231586	0.435984	0.371261	0.371302	0.554374	0.308976	0.112327	0.331507	0.0840399	0.0862456	-0.0515467	-0.194225	0.0110973	0.00537272	0.124751	-0.0805104	-0.0556137	-0.197303	-0.148404	-0.108924	-0.0915834	0.23334	0.0913808	-0.0427154	0.212257	-0.165787	0.0551969	0.0398517
GSM335658	-0.318454	-0.490556	-0.118076	0.338377	0.0104975	-0.0982844	0.00538344	-0.103472	-0.240568	0.394875	-0.0929487	-0.0959391	-0.186092	-0.0230729	-0.176962	-0.140531	-0.355849	-0.101745	-0.175378	-0.190886	-0.0901437	-0.186918	-0.200335	-0.0727572	-0.0485691	0.0878009	-0.173509	-0.124545	-0.0887244	0.043141	0.0954205	0.0669289	-0.161252	0.0390612	-0.221252	0.0732257	0.0440939	-0.428494	0.188553	0.272305	0.384655	-0.187386	-0.163428	-0.216075	-0.237891	-0.0754424	-0.266431	-0.0941293	-0.293696
GSM335659	-0.0333663	-0.331635	-0.0258037	0.151847	-0.0611253	0.0284352	-0.32601	-0.308623	-0.113579	-0.571678	-0.187248	-0.226085	-0.492523	-0.278334	-0.402252	-0.137863	-0.257576	0.0483232	-0.281049	-0.385548	-0.357236	-0.315593	-0.345739	-0.14225	-0.340755	-0.199065	-0.391891	-0.250515	-0.271235	-0.174412	-0.22605	-0.451852	0.0126739	-0.254512	-0.0696942	0.0364662	0.148568	-0.316526	0.312199	0.23812	0.346637	-0.464889	-0.219685	-0.12965	0.130279	0.156729	-0.284932	-0.117984	-0.173098
GSM335660	-0.200785	-0.193256	-0.0131325	-0.197335	-0.148911	0.0398516	-0.367694	0.19721	-0.0366018	0.622694	-0.0659359	0.000918998	0.09215	0.239571	0.284629	0.0676475	0.00815642	-0.136947	-0.136132	0.0329591	0.19982	0.0649793	0.134051	-0.21492	0.0807795	-0.145629	0.166112	0.071243	0.130651	-0.211148	-0.0714629	-0.0488598	0.0377182	0.136758	-0.0614156	-0.292942	-0.374153	-0.206284	-0.0158437	-0.297492	-0.350163	-0.260058	-0.0564058	-0.34599	-0.287542	-0.243926	-0.0772665	-0.255922	-0.224533
GSM335661	-0.524021	-0.652637	0.112503	0.225892	0.182197	-0.250848	-0.134319	-0.107798	-0.299016	0.203632	-0.229514	-0.275927	-0.271044	-0.181178	-0.335262	-0.106204	-0.492004	-0.0174857	-0.209996	-0.226993	-0.223329	0.00191244	-0.0391408	0.0619067	-0.183942	0.199686	-0.10258	-0.198326	-0.200929	-0.183257	-0.177535	-0.184992	0.33155	-0.216839	-0.0842877	0.0249623	-0.154864	-0.0807191	-0.158545	0.199497	0.20323	-0.216646	0.269892	-0.165353	-0.212084	0.000812863	-0.26025	-0.134672	-0.262444
GSM335663	0.488529	0.231386	0.148179	0.336195	-0.159413	-0.0223461	0.0176923	-0.0721994	0.343339	0.0568477	-0.0594671	0.041581	-0.235253	-0.168325	0.171654	-0.150622	-0.100759	-0.0190701	-0.167939	-0.105677	-0.255519	-0.0651197	-0.370505	-0.0018951	-0.153668	0.399623	0.0808015	0.0541351	0.16221	-0.018607	0.0725554	0.0108013	0.312078	0.0939091	0.0294828	0.0163247	0.0629632	-0.101123	0.074481	0.224503	0.118512	0.0223619	0.367793	0.177882	0.275759	0.224019	-0.0631175	-0.197287	0.0233898
GSM335664	-0.231545	-0.622512	-0.0640848	-0.259409	-0.336849	-0.389184	0.0990106	-0.0812382	-0.36203	0.412054	-0.0829699	-0.0387922	0.0817274	0.218766	0.158071	0.17518	0.207468	0.00431075	-0.101785	0.18371	0.130015	-0.160482	0.204844	-0.179192	-0.123271	0.261599	-0.404953	-0.0440667	0.0938024	0.100857	-0.0227166	-0.213118	-0.00131222	-0.264723	-0.298535	-0.0935368	-0.421013	-0.267899	-0.144252	-0.214357	-0.193031	-0.350015	-0.109329	-0.224564	0.00661056	-0.136457	-0.336141	-0.395019	-0.301465
GSM358342	0.0580101	-0.582706	-0.0681153	-0.528699	-0.453383	-0.561747	-0.467257	-0.373447	-0.347031	-0.624247	-0.231823	-0.167283	-0.324259	-0.355237	-0.460558	-0.2072	-0.342542	-0.460561	-0.355095	-0.50345	-0.464876	-0.549201	-0.549959	-0.490309	-0.496778	-0.600791	-0.369647	-0.311841	-0.356754	0.0035261	-0.346694	-0.295226	-0.443151	-0.0104762	-0.257797	0.0146882	-0.194631	-0.186162	0.363917	0.252528	0.0926191	-0.30896	0.0268854	-0.193306	-0.315799	-0.391449	-0.0911192	0.0076689	-0.113321
GSM358344	-0.39746	-0.495441	-0.0988994	-0.389584	-0.361488	-0.416662	-0.0998991	-0.376614	-0.0477713	-0.492138	-0.290675	-0.163985	-0.134517	-0.323871	-0.655469	-0.325418	-0.578259	-0.508925	-0.436362	-0.370175	-0.493165	-0.551956	-0.4896	-0.540043	-0.610982	-0.560029	-0.419062	-0.329602	-0.330415	-0.300198	-0.58966	0.0363713	-0.187309	0.297253	0.342824	0.286023	-0.187731	0.34617	0.210359	0.338967	0.436277	0.175761	0.138384	0.0918326	0.304181	0.161906	0.114536	0.133149	0.0419904
GSM358346	0.0466998	0.364283	-0.192332	-0.311988	-0.051682	0.00283649	-0.0168539	-0.216457	0.0543872	0.485552	-0.257578	-0.176169	-0.403083	-0.314025	-0.464247	0.0131118	-0.252013	-0.350792	-0.199867	-0.273489	-0.404532	-0.43306	-0.285383	-0.278813	-0.178774	-0.616619	-0.116318	-0.213104	-0.327978	-0.159008	-0.208298	-0.197091	0.243982	0.03159	0.339439	0.525663	0.455538	0.397115	0.170919	0.259138	0.286302	0.174626	-0.00721039	0.346466	0.160277	0.0587567	0.271497	0.385518	0.0953494
GSM358348	0.217207	-0.216763	-0.172516	-0.407139	-0.364689	-0.121657	-0.354341	-0.234644	-0.205736	-0.593082	-0.269132	-0.0765767	-0.318775	-0.341514	-0.532209	0.0863908	-0.213024	0.112359	-0.256058	-0.394538	-0.267876	-0.19397	-0.292562	-0.121666	-0.0913316	-0.635795	-0.41177	-0.261318	-0.326033	-0.0638838	-0.214277	0.0541248	0.0566364	-0.141617	0.361414	-0.231812	-0.18465	0.424566	0.31207	0.214267	0.319937	0.263508	-0.0107676	0.145448	0.0623829	0.0973209	0.0521143	0.47842	-0.0197551
GSM358351	-0.271943	-0.548238	-0.101267	-0.439655	-0.550666	-0.557915	-0.307683	-0.412166	-0.165177	-0.337587	-0.357465	-0.390393	-0.401688	-0.288841	-0.254547	-0.371578	-0.25054	-0.380692	-0.483236	-0.381506	-0.365113	-0.254843	-0.372594	-0.519055	-0.541955	-0.080444	0.0386417	-0.131131	-0.0560459	-0.0680687	-0.503146	-0.381689	0.136357	0.0246809	0.126855	0.163649	-0.185609	0.14358	-0.0747499	0.161363	0.0954755	-0.276597	-0.327958	0.013421	-0.000983654	-0.0522853	-0.0149814	-0.00769971	-0.119838
GSM358352	-0.069437	-0.178848	0.0863295	-0.320624	0.0885534	-0.159285	-0.470134	-0.328888	-0.273205	-0.416121	-0.227404	-0.354856	-0.381205	-0.461264	-0.412689	-0.347807	-0.366751	-0.235821	-0.377297	-0.385417	-0.483384	-0.217813	-0.40692	-0.434168	-0.463118	-0.455043	-0.226257	-0.269718	-0.198979	-0.136725	-0.139472	-0.332727	-0.330446	0.0420457	0.298857	0.135975	0.200693	0.236527	0.202159	0.207899	0.283342	0.227047	-0.064339	0.255739	0.303328	-0.104081	0.147667	0.480282	0.302805
GSM358355	-0.649923	-0.26982	0.00620354	0.00921083	0.296766	-0.218168	0.0128637	-0.304501	-0.34651	0.203776	-0.253409	-0.282417	-0.375916	-0.374703	-0.551214	-0.251683	-0.297434	-0.0977746	-0.364202	-0.409026	-0.236314	-0.201409	-0.300904	-0.308795	-0.287809	-0.516937	-0.467071	-0.220696	-0.36115	-0.277699	-0.329807	-0.00681684	-0.141736	0.18619	0.480465	0.237744	0.223317	-0.0499703	0.321083	0.223365	0.278048	0.253328	0.0290326	0.115978	0.0828382	0.227446	0.206757	0.3312	0.416709
GSM358357	0.231034	0.371484	-0.146592	0.283441	-0.0350954	-0.193422	-0.241869	-0.168251	-0.191549	-0.319968	0.118421	-0.0379675	-0.329282	-0.266859	-0.12715	-0.0944692	-0.142258	0.0762225	0.0601469	-0.118886	-0.105162	0.21378	0.0309823	0.230694	0.254357	-0.465685	-0.366295	-0.0999173	-0.125917	-0.336606	0.14606	-0.302747	0.285157	-0.250485	0.20698	-0.22392	0.0798149	0.376753	0.317427	-0.0588357	0.120517	0.270219	0.0162332	-0.131693	-0.116383	-0.212813	0.0267339	0.130372	-0.0175478
GSM358359	-0.138725	-0.0564889	0.238089	-0.566571	0.115838	-0.0776985	-0.046672	-0.175484	-0.0180939	-0.381252	-0.00680605	0.277782	0.228515	0.200104	-0.0183954	0.308624	0.0410651	-0.23608	-0.140115	0.11606	-0.0142323	-0.319364	0.0144625	-0.182538	-0.288459	0.451632	-0.0631954	0.0838989	-0.0514756	0.058997	-0.515038	0.235396	-0.352082	0.298471	-0.141077	-0.113514	0.132812	-0.462954	0.224044	0.107214	-0.00613182	0.0687604	-0.0596026	-0.132277	0.0786548	0.032016	-0.204583	-0.278318	-0.132516
GSM358360	-0.113136	0.0492795	0.0608614	0.332481	-0.0488212	-0.288022	0.0806175	0.0615531	-0.0713822	0.620115	-0.0840582	-0.170743	-0.236566	-0.216419	0.454597	0.0557836	0.0033396	-0.155422	-0.165942	0.0611426	-0.0495692	-0.0585762	-0.13226	-0.0462012	-0.167859	0.317493	-0.179868	-0.0303161	-0.0527902	0.142678	0.3954	-0.104391	-0.255991	0.0680299	0.172691	0.200062	0.363435	0.120405	0.218204	0.173722	-0.000167955	-0.102062	0.0241829	0.0461688	0.0613766	-0.0209239	0.100218	-0.117309	0.23771
GSM358362	-0.452424	-0.34868	-0.16643	0.0707526	0.00634614	-0.0781909	-0.429299	0.0040382	-0.341559	-0.315312	-0.0819766	-0.266832	-0.360261	-0.0850463	-0.308607	0.0235713	-0.0837712	0.214963	-0.300603	-0.223382	-0.19428	-0.211842	-0.347054	-0.426143	-0.375594	-0.213133	-0.400594	-0.319063	-0.371008	-0.0476676	-0.199393	0.0972179	-0.0437369	-0.154461	0.488721	0.318711	0.272735	0.217948	0.339349	0.0189942	0.154074	-0.0236397	-0.117018	-0.0877051	-0.0776188	-0.0257049	-0.0377599	0.0999174	0.122457
GSM358364	-0.402759	-0.508734	-0.362106	-0.425302	-0.522691	-0.552631	-0.257927	-0.448067	-0.465666	0.68653	-0.341207	-0.251423	0.103707	-0.225322	-0.274284	0.127502	-0.423857	-0.507785	-0.438917	-0.284198	-0.359932	-0.553341	-0.280445	-0.637779	-0.534906	-0.395231	-0.10287	-0.24211	-0.234422	-0.312696	-0.32293	-0.549617	-0.306674	0.0178816	0.0635711	0.0357266	0.0765662	-0.29521	-0.148167	0.169132	0.224008	-0.364378	-0.44881	-0.29638	-0.351686	-0.143929	-0.0859262	0.0493297	-0.00179102
GSM358365	-0.317773	-0.585913	-0.305231	-0.401251	-0.401566	-0.101463	-0.253599	-0.153924	-0.197651	-0.320815	-0.128403	-0.109579	-0.102047	-0.20884	-0.163391	-0.112348	-0.287814	0.298114	-0.245275	-0.0777309	-0.155079	-0.0424617	-0.109268	-0.0886162	0.149398	-0.28863	0.00548219	-0.20692	-0.218835	-0.113647	-0.234482	0.18252	-0.0828315	-0.0859183	-0.0516071	0.000705743	-0.139755	-0.149696	-0.158768	-0.117724	-0.356474	-0.300339	-0.193873	-0.168871	-0.224348	0.0372391	-0.163768	0.141892	-0.0592973
GSM358367	-0.183528	0.119122	0.0968574	-0.339301	-0.565936	-0.339359	-0.313888	-0.307797	0.00620372	-0.0369654	-0.400945	-0.32789	-0.398688	-0.448966	-0.0880974	-0.433304	-0.70162	-0.477845	-0.467624	-0.482063	-0.472987	-0.500907	-0.431672	-0.517039	-0.498819	-0.656787	-0.290628	-0.243754	-0.373728	-0.246463	-0.394281	-0.24912	0.0561636	-0.0517263	0.342232	0.243284	0.0916107	0.52114	0.323472	0.317003	0.323177	0.130724	0.163593	0.00516129	0.137516	-0.108376	0.246305	0.339382	0.161081
GSM358369	-0.69568	-0.26381	-0.000986957	-0.0318126	-0.371524	-0.24727	-0.288532	-0.122413	0.263169	-0.267325	-0.193656	-0.145604	-0.280267	-0.0923726	-0.196355	-0.408493	-0.568816	-0.460561	-0.476015	-0.350148	-0.385967	-0.296912	-0.39843	-0.626251	-0.585387	-0.548208	-0.127796	-0.20584	-0.310974	-0.224886	-0.419826	0.177141	0.207925	0.189832	0.411006	0.146896	-0.0255369	0.327662	0.0281786	0.0149512	-0.0165932	0.253885	-0.211941	0.115454	-0.0710843	0.0852632	0.114869	0.411316	0.344537
GSM358381	-0.0968646	0.229848	0.293896	0.200439	0.639674	0.116578	0.372082	0.322353	0.0840689	-0.478231	0.229046	0.230448	-0.0220222	0.096886	-0.0464234	0.332393	-0.199792	0.0323903	0.0481263	0.00345521	-0.162155	0.17184	0.0182293	0.0463658	-1.11773e-05	0.140716	-0.278327	0.0979322	-0.0614701	-0.0452335	0.0300791	0.197294	-0.172291	0.0593697	0.337906	-0.00574187	0.00656217	-0.155604	0.143061	0.00869947	0.254522	0.315837	0.0828531	0.153909	0.152164	0.301343	0.174528	0.385931	0.284184
GSM358384	-0.615979	-0.53484	-0.211492	-0.399047	-0.120914	-0.494671	-0.432496	-0.371932	-0.447322	-0.446213	-0.35272	-0.266783	-0.358561	-0.481823	-0.677596	-0.315641	-0.551332	-0.451115	-0.486981	-0.50693	-0.497148	-0.548214	-0.548539	-0.586432	-0.502023	-0.646971	-0.484896	-0.277905	-0.498351	-0.32477	-0.23983	-0.29177	-0.291463	0.22269	0.332024	0.017157	-0.0274932	0.174813	0.113882	0.323133	0.342863	0.176653	0.167866	0.297505	0.320053	-0.00272173	0.313473	0.285552	0.240277
GSM358386	-0.141312	0.192904	-0.282427	-0.479222	-0.648844	-0.218992	0.0214782	-0.111735	-0.0766089	0.100093	-0.19693	-0.1293	0.331277	0.127722	-0.418373	-0.0476143	-0.0825178	-0.270274	-0.397437	-0.248024	0.0642211	-0.473311	-0.361507	-0.550217	-0.448713	-0.421023	-0.321266	-0.247981	-0.400574	-0.261804	-0.441389	0.0372528	0.107444	-0.302549	-0.165087	-0.423747	-0.18267	-0.290703	0.255216	-0.0886256	0.0606259	0.0122011	-0.39657	-0.221869	-0.221666	-0.169694	-0.0910508	0.0375883	0.0762731
GSM358388	0.528012	0.278925	-0.0187592	-0.202445	-0.352519	0.0187264	-0.244758	0.0339005	-0.179643	-0.515251	-0.191082	-0.211557	-0.0858341	-0.144189	-0.358551	0.172239	-0.23164	-0.125554	-0.0597878	-0.0513834	-0.229512	-0.141335	-0.173141	-0.441332	-0.526025	-0.0507732	0.0964996	-0.0793132	-0.0236725	0.181187	0.294731	-0.0648833	0.196072	-0.152404	-0.118026	0.0365999	-0.284425	-0.207732	0.0418725	0.00812475	-0.017024	-0.0351794	0.167096	0.0936362	0.330283	-0.165433	0.00291484	-0.179151	-0.0166983
GSM358389	-0.374601	-0.570017	0.0223449	-0.3937	-0.224762	-0.328379	-0.251286	-0.375259	-0.349804	-0.383272	-0.261123	-0.213273	-0.126604	-0.410027	-0.50555	-0.354462	-0.165257	-0.384681	-0.383691	-0.38451	-0.375949	-0.549127	-0.417485	-0.472795	-0.490681	-0.403325	-0.499765	-0.306613	-0.471958	-0.243265	-0.499411	-0.179423	-0.334812	0.0626348	0.00800218	0.363317	-0.031346	0.40035	0.146721	0.382774	0.387415	0.0570684	0.218814	0.0501534	-0.0885926	-0.332246	-0.174478	-0.0264082	-0.0581189
GSM358390	0.21855	0.165832	0.158051	-0.0261846	-0.189103	-0.211983	0.0284478	-0.100784	-0.0216335	-0.382697	-0.0503358	0.00990718	-0.312224	-0.296239	-0.368204	-0.106284	-0.261618	-0.383028	-0.210462	-0.180546	-0.463277	-0.36757	-0.458475	-0.519677	-0.559344	-0.395363	-0.133657	-0.173269	-0.239003	0.0144952	-0.371877	0.0260749	-0.341357	0.278209	0.0902003	0.184972	0.174132	0.197189	0.0625088	0.207905	0.186757	0.182825	0.273324	0.0400834	-0.0255045	-0.0188686	0.0384935	0.27122	0.121792
GSM358391	0.232749	0.0979651	-0.147121	-0.320479	-0.482515	-0.316291	-0.328602	-0.483554	-0.381262	-0.480518	-0.158543	-0.356685	-0.391748	-0.39544	-0.287715	0.0570908	-0.0370061	-0.147398	-0.316527	-0.329537	-0.362444	-0.457433	-0.45453	-0.42742	-0.413066	0.0823891	-0.303375	-0.224686	-0.140468	0.0089238	0.124498	-0.303962	-0.339866	-0.0395017	-0.0810694	0.0594676	0.126951	-0.0234438	0.0288237	0.231723	0.290089	-0.167893	-0.213108	0.128188	0.0139209	-0.0629059	-0.0303617	-0.0176582	-0.2488
GSM358392	-0.0878204	-0.260895	-0.139466	-0.094288	-0.219663	-0.323944	-0.268745	-0.370439	-0.368787	-0.520057	-0.170625	-0.239569	-0.388421	-0.362963	-0.535845	-0.129065	-0.473796	-0.388907	-0.379985	-0.366935	-0.418593	-0.458088	-0.426805	-0.458779	-0.55795	-0.422714	-0.187295	-0.237391	-0.2046	-0.0481074	-0.328082	-0.44364	-0.258827	0.130653	0.324957	0.182893	0.157508	0.0061332	0.140931	0.255932	0.307434	0.0326245	-0.196545	0.258634	0.324279	0.0312355	0.169048	0.320936	0.318158
GSM358393	-0.49712	-0.585273	-0.112836	-0.188809	-0.63372	-0.0389342	-0.444845	-0.18725	-0.113856	0.543813	-0.0181442	-0.0570117	0.374384	0.247437	-0.182599	-0.160285	0.0163375	-0.0756533	0.0597306	0.00344308	0.288711	-0.0963339	-0.0458362	-0.337329	-0.313306	-0.123643	0.215011	-0.176675	-0.107044	-0.0427126	-0.362806	0.0798574	0.131762	-0.339647	-0.241608	-0.358878	-0.0667624	0.144405	0.0368364	-0.0253294	0.259855	-0.0499382	-0.442113	-0.170846	-0.494375	-0.0710326	-0.00566755	0.136046	-0.0927321
GSM358395	0.538413	0.291654	0.0732076	-0.0493456	-0.0165931	-0.333621	-0.0556254	0.0713317	-0.0764981	-0.463429	0.0143613	-0.166602	-0.294908	-0.208664	0.341591	0.179357	-0.109339	-0.206054	-0.0160353	-0.219803	-0.191646	-0.0246541	-0.205206	-0.130445	-0.300168	0.199886	-0.480574	-0.267309	-0.202644	0.0325072	0.158944	-0.321931	-0.509042	0.0908673	-0.122566	0.194499	0.351416	0.0716657	0.316235	0.265704	0.000315723	0.0474601	-0.265176	0.0419833	0.253001	-0.293405	-0.232363	-0.18635	-0.23051
GSM358397	-0.417141	-0.52884	-0.0778036	-0.212724	-0.35296	-0.294033	-0.259627	-0.343398	-0.401725	0.0741306	-0.378755	-0.242606	-0.413457	-0.354342	-0.568751	-0.354775	0.0922293	-0.373445	-0.35081	-0.407436	-0.499508	-0.547195	-0.439219	-0.561609	-0.526485	-0.509692	-0.317825	-0.246527	-0.384385	-0.315231	-0.33008	0.0510187	-0.0949852	0.121681	0.283239	0.204248	0.0887685	0.337547	0.289737	0.284717	0.318374	0.252014	0.293268	0.376822	0.00456135	-0.198581	0.153991	0.343086	0.257106
GSM358403	-0.276151	-0.413972	-0.178928	-0.461599	-0.447464	-0.479294	-0.242605	-0.346792	-0.163159	-0.324342	-0.239064	-0.250794	-0.0742162	-0.17217	-0.479087	-0.331913	-0.346987	-0.456531	-0.345227	-0.382857	-0.401555	-0.387777	-0.3359	-0.400736	-0.429751	-0.500437	-0.285007	-0.216521	-0.226553	-0.111876	-0.662474	0.110392	-0.0469487	0.118848	0.154761	-0.0526776	-0.074359	0.224552	0.318693	0.250171	0.231012	0.160362	-0.162915	0.197208	0.0457034	0.0334961	0.119385	0.499469	0.145671
GSM358404	0.20695	0.0106696	0.180042	0.0509755	0.180182	-0.108507	0.150126	0.122528	0.0778236	-0.543212	-0.0606657	0.00419955	-0.0697334	0.0754636	0.381821	0.271454	-0.136911	-0.453888	-0.225024	-0.0205412	-0.293522	-0.0021091	-0.0119709	-0.353543	-0.448771	0.255913	0.0100125	-0.0371241	0.0224955	0.0997929	0.24298	-0.0357837	-0.0174806	-0.0360364	-0.334989	-0.43848	0.00207864	-0.161358	-0.0445322	-0.14231	-0.0985503	0.233819	-0.183429	0.0550697	0.201821	0.0103035	-0.0837385	-0.0420478	0.0969073
GSM358406	-0.0625801	-0.29233	-0.0660402	-0.200808	-0.373416	-0.30251	-0.112827	-0.0642066	-0.20156	-0.280683	-0.208782	-0.240118	-0.275047	-0.237494	-0.5007	-0.0424035	0.195431	0.0527697	-0.0174051	-0.27284	-0.207212	0.125539	0.111704	0.312295	0.0528963	-0.444155	-0.260371	-0.204534	-0.134168	0.165584	0.167213	-0.0052912	-0.139348	0.258621	0.232718	0.435925	-0.0864463	0.0307275	0.102276	0.119324	0.150991	0.249455	0.0687221	0.254406	0.336971	-0.0394177	0.0219756	0.307085	0.169869
GSM358407	-0.479182	-0.378737	0.0978017	-0.111408	-0.166946	0.028206	-0.0711927	-0.132094	-0.247233	0.247015	-0.278251	0.0409872	-0.139039	-0.27418	-0.700608	-0.0345193	-0.656966	-0.564724	-0.310384	-0.327215	-0.472592	-0.452848	-0.433805	-0.491305	-0.50297	-0.65407	-0.359993	-0.164318	-0.32715	-0.236233	-0.26369	-0.189432	-0.182302	0.142288	0.248489	0.0848403	-0.00944162	0.263757	0.309779	0.344926	0.446743	0.293482	0.169203	-0.13211	0.180038	-0.00957791	-0.0412182	-0.000502664	-0.0646311
GSM358409	-0.268144	-0.41356	-0.3457	-0.403321	-0.0609014	-0.496725	-0.181789	-0.503103	-0.355638	0.271615	-0.305726	-0.220151	-0.427831	-0.464868	-0.592261	-0.425705	-0.501175	-0.551149	-0.540236	-0.481852	-0.529442	-0.672475	-0.516273	-0.607427	-0.528519	-0.58517	-0.439924	-0.323107	-0.446514	-0.28342	-0.51107	-0.214949	-0.193161	0.417387	0.313839	0.346688	0.17843	0.109871	0.439153	0.431843	0.541498	0.0360619	0.103714	0.138592	-0.102323	0.126781	0.187438	0.328313	0.278857
GSM358411	-0.364928	0.0226021	-0.0814472	0.282544	0.0917825	0.348458	0.0858681	-0.201649	0.0980382	0.307451	-0.0779981	0.123948	-0.25663	-0.107517	0.106773	-0.288932	-0.443899	-0.114253	-0.283529	-0.199624	-0.272847	0.0219691	-0.102942	-0.0415677	-0.0358787	-0.233219	0.110272	0.13444	0.122253	0.0586489	-0.0130502	-0.181121	0.280241	-0.0249339	0.145746	0.417934	0.305308	-0.338733	0.0827093	0.275961	0.264457	0.135689	0.0173936	0.264708	-0.0187391	0.0965567	0.0458309	0.0859028	-0.0556102
GSM358415	-0.434701	-0.37357	0.0263352	0.206936	-0.22055	-0.411675	-0.103515	-0.247692	0.102781	0.0878337	0.0523626	-0.17315	-0.057323	-0.0371933	0.505938	0.118271	-0.20546	-0.0739674	-0.0600197	-0.0149604	-0.135171	-0.104086	-0.131681	-0.283621	-0.333259	0.286903	0.263153	-0.087687	-0.0105413	0.141345	0.197249	-0.158641	-0.439692	-0.250466	-0.434227	-0.160053	0.135513	-0.349415	0.226622	0.153277	0.0793377	-0.358776	-0.0166064	-0.215307	-0.0802054	-0.364124	-0.233611	-0.354814	-0.262059
GSM358416	0.318296	-0.30988	-0.14116	-0.209985	-0.566654	-0.628637	-0.301552	0.045032	0.119301	-0.307559	0.00216963	-0.0736398	0.102218	0.1583	0.130063	-0.181784	0.25889	-0.131804	-0.153181	-0.209091	-0.159473	-0.0764991	0.0970354	-0.00859839	-0.0888482	0.217016	0.20001	-0.161567	-0.0529861	-0.393735	-0.0176258	-0.112051	0.000718768	0.0405853	-0.0835441	-0.216547	-0.0527251	-0.232607	0.0468531	-0.154218	-0.188131	0.0673379	-0.127238	0.290696	0.133734	-0.100854	-0.0270195	0.0575643	0.0652928
GSM358417	-0.135755	-0.0382281	0.216823	-0.015715	0.0236796	-0.280523	0.0826188	-0.0856795	-0.0646466	-0.252647	-0.134782	0.123586	-0.194191	-0.060125	-0.328459	-0.113878	-0.271835	0.304527	-0.104722	-0.203565	0.0660001	-0.0986928	-0.0491939	0.260615	0.194538	-0.311103	-0.277565	0.0322449	-0.075181	-0.00496287	-0.353578	-0.00785779	0.0442052	0.372069	0.422783	0.0198386	0.0928161	-0.431842	0.0793995	-0.0465258	-0.170734	-0.0627961	-0.00733392	0.081998	0.285412	-0.00638584	-0.160553	0.279283	0.28852
GSM358419	-0.344565	-0.555066	-0.19119	-0.528032	-0.414852	-0.51621	-0.332633	-0.437463	-0.484701	-0.636118	-0.31175	-0.364176	-0.297943	-0.327729	-0.560936	-0.227972	-0.347342	-0.23678	-0.322954	-0.46587	-0.482012	-0.496472	-0.486811	-0.437526	-0.466951	-0.407319	-0.328042	-0.326658	-0.353406	-0.363415	-0.356596	-0.163104	-0.432145	-0.0451018	-0.353094	0.0473822	-0.0663027	0.127932	0.000726328	0.360029	0.127314	0.10587	0.045695	0.0259913	-0.113241	-0.123416	-0.00588718	-0.162255	-0.0160032
GSM358420	-0.116429	-0.180754	0.175783	-0.408348	0.0383907	-0.281011	-0.0220239	-0.356276	-0.415133	-0.595969	-0.128549	-0.299838	-0.124513	-0.280976	-0.625202	-0.231818	-0.382774	-0.328557	-0.293894	-0.351671	-0.403047	-0.374898	-0.463408	-0.507513	-0.464456	-0.399522	-0.0176652	-0.263551	-0.186022	0.142229	-0.47082	0.265016	-0.290372	-0.112341	0.264491	-0.0690977	-0.087134	-0.0861179	0.161568	0.169786	0.305347	0.00610808	-0.0280859	0.139199	0.183034	0.0944687	-0.0365531	0.212139	0.0101703
GSM358421	-0.394811	-0.503089	0.121471	-0.491252	-0.489897	-0.438626	-0.15478	-0.440149	-0.439165	-0.370438	-0.392979	-0.416179	-0.390992	-0.537483	-0.627304	-0.491316	-0.622063	-0.543292	-0.539493	-0.551024	-0.576404	-0.578387	-0.589004	-0.676212	-0.655477	-0.662331	-0.433663	-0.328043	-0.461896	-0.325349	-0.424622	-0.16835	-0.208909	0.032869	0.178395	0.119071	0.354915	0.264105	0.141746	0.443259	0.439872	-0.0810791	0.314196	0.0574811	0.0190072	-0.265964	0.128733	0.241501	0.068852
GSM358424	-0.595478	-0.609211	-0.0247289	0.023585	-0.602979	-0.155569	-0.180201	-0.129561	-0.411445	-0.562648	-0.0818081	-0.0725204	-0.138597	-0.178779	-0.103663	0.113351	0.155321	0.312039	-0.0987603	-0.017018	-0.00523702	0.115353	0.0791235	0.253037	-0.0854654	0.284703	-0.157832	-0.119159	-0.00634079	-0.0630876	0.175739	-0.320936	-0.387518	-0.0778576	0.251047	0.156689	-0.0809946	-0.20305	0.231775	0.10274	0.207349	-0.0732883	-0.173496	-0.00875092	-0.000556137	0.194999	-0.0421495	0.295456	0.0511765
GSM358425	-0.433913	-0.458065	-0.295664	-0.334262	-0.25798	-0.327832	-0.394566	-0.310788	-0.301432	-0.16136	-0.161998	-0.0737929	-0.269177	-0.350448	-0.407361	-0.335955	-0.538178	-0.551117	-0.434479	-0.431895	-0.385262	-0.436264	-0.513645	-0.554744	-0.579435	-0.639544	-0.216904	-0.241923	-0.343302	-0.159002	-0.466634	-0.401063	-0.46422	0.133694	0.242024	0.389827	0.30761	0.0438742	0.52746	0.400009	0.360086	-0.0924761	-0.231685	-0.0971107	0.0858299	-0.365421	0.0350994	0.0778242	0.101459
GSM358426	-0.366581	-0.328979	-0.309454	-0.124792	-0.464101	-0.334424	-0.0882527	-0.473271	-0.375611	0.589734	-0.361665	-0.353805	-0.418281	-0.438161	-0.435272	-0.388539	-0.355572	-0.269099	-0.456066	-0.417152	-0.373498	-0.416558	-0.381947	-0.344548	-0.348468	-0.453089	-0.14725	-0.226789	-0.289343	-0.297986	-0.207982	-0.378285	-0.0753166	0.271268	0.425709	0.593736	0.347219	0.117929	0.202865	0.326036	0.397527	-0.0571097	0.149477	0.0875203	0.0897787	0.281423	0.0065291	0.0561794	-0.0464888
GSM358427	0.269102	0.521796	0.325384	-0.123682	-0.134105	-0.354472	0.0302344	-0.00681693	0.00956306	-0.649383	0.0161039	-0.0642662	-0.0900716	-0.15494	-0.19658	0.108249	-0.590587	-0.148111	-0.249359	-0.313386	-0.351256	-0.275818	-0.243652	-0.336639	-0.286576	-0.435662	-0.480398	-0.169606	-0.132827	-0.253146	-0.471356	-0.198361	0.134337	0.127926	0.195648	0.0822663	-0.151156	0.134035	0.0850544	0.0946805	0.166959	0.382843	0.329095	0.251141	0.393943	0.206637	0.256956	0.346745	0.406741
GSM358428	-0.465556	-0.310514	0.051181	-0.334599	-0.105159	-0.312761	-0.330517	-0.412129	-0.33788	-0.590789	-0.389968	-0.428085	-0.510762	-0.536563	-0.518461	-0.334484	-0.406644	-0.344348	-0.513755	-0.539054	-0.583084	-0.520003	-0.584472	-0.606366	-0.542719	-0.619361	-0.481435	-0.324676	-0.391558	-0.410556	-0.328106	-0.202013	-0.255194	0.118831	0.249456	0.225731	0.24389	0.433283	0.19688	0.45419	0.42256	0.185335	0.285941	0.167828	0.283397	0.0211089	0.211163	0.228983	0.110732
GSM358429	-0.456903	0.383964	-0.086954	-0.293178	0.0204737	-0.282046	-0.399019	-0.241481	-0.3029	0.211941	-0.0237214	-0.00491357	-0.310996	-0.375035	-0.108587	-0.192388	-0.350322	-0.0365915	-0.15931	-0.240579	-0.0924599	-0.116778	-0.357181	-0.213331	-0.13161	0.239561	-0.129886	-0.194307	-0.0300682	-0.0836341	-0.0595708	-0.255258	-0.422221	-0.173375	0.182462	0.181649	0.322259	0.136226	0.224145	0.216627	0.293036	0.10094	0.112278	0.238608	0.160115	-0.0654145	0.0105097	0.211048	0.26677
GSM358431	-0.448196	-0.292975	0.330693	-0.0317703	-0.612946	-0.148337	-0.211445	-0.0815172	-0.159601	0.374841	-0.159383	-0.0775697	-0.0554242	-0.0480916	-0.361744	-0.162635	-0.031748	-0.39374	-0.217263	-0.154154	-0.113737	-0.224135	-0.0763957	-0.316803	-0.456578	-0.363653	-0.103322	-0.193355	-0.21522	-0.144267	-0.346085	0.311809	-0.176084	0.0830839	0.179016	0.213837	0.0085873	0.0896645	0.231726	0.0395053	0.178762	0.443896	0.151709	0.158351	0.0421302	0.133712	0.294522	0.247019	0.301543
GSM358434	-0.43939	-0.187896	0.187724	0.296217	0.138702	0.0336241	0.0740943	0.00152769	-0.265164	0.0619107	0.141154	0.0604902	0.0855097	-0.0825643	-0.287025	-0.174182	0.070595	-0.267534	0.115575	-0.0286469	-0.0678677	-0.246414	-0.254976	-0.429593	-0.37652	0.278037	0.0260135	-0.105836	-0.0451137	0.105128	0.0497021	0.261813	-0.291737	0.096464	0.146961	0.336618	0.146772	0.235764	0.0611988	0.132137	0.303442	0.22439	0.304035	0.238243	-0.0804723	0.230957	0.166504	0.251145	0.298032
GSM358435	-0.447085	-0.553544	0.00534759	0.250194	-0.226466	-0.42759	-0.071099	-0.439854	-0.200485	-0.00354756	-0.26954	-0.200407	-0.458362	-0.455412	-0.506185	-0.256594	-0.546669	-0.563481	-0.511853	-0.510634	-0.577823	-0.485041	-0.548719	-0.526028	-0.441876	-0.640768	-0.279962	-0.207765	-0.360952	-0.247212	-0.474742	-0.0604558	-0.245575	0.302388	0.479731	0.414688	0.367433	0.372564	0.385538	0.397721	0.412589	0.363352	0.265008	0.169823	0.271004	0.112448	0.253387	0.345762	0.242648
GSM358436	-0.470076	-0.113755	-0.161574	-0.100579	-0.064866	-0.272997	0.151692	-0.436555	-0.283106	-0.2038	-0.293915	-0.324728	-0.450909	-0.411024	-0.651809	-0.402569	-0.525823	-0.238996	-0.48448	-0.466023	-0.440294	-0.451298	-0.494496	-0.483413	-0.500387	-0.522536	-0.23459	-0.257062	-0.262157	-0.178729	-0.474482	-0.364481	-0.0496452	-0.0267358	0.209502	0.230068	0.297825	0.0646447	0.403367	0.351122	0.394717	0.0744314	0.0548441	0.11615	0.432666	0.267209	0.194971	0.179161	0.0240261
GSM358437	0.701266	0.371221	-0.0497226	-0.0186876	0.01344	0.326867	0.159853	0.16774	0.0625625	0.165891	-0.0441949	0.0573463	-0.166341	0.178846	0.1412	-0.0201859	-0.0862737	-0.101466	0.147233	0.0665345	-0.0401619	0.206376	0.341654	0.323989	0.205	-0.38487	0.0474794	-0.000433042	0.106248	0.128416	0.0108893	0.119384	0.508758	-0.0637735	0.174426	0.0991345	0.147771	-0.118822	0.141122	-0.132931	0.00977472	0.24766	0.122525	0.102894	-0.100586	-0.201081	-0.0554867	0.321947	0.177876
GSM358438	0.361006	-0.106754	-0.415245	-0.580963	-0.499456	-0.494631	-0.138253	-0.163496	0.128333	-0.118222	-0.094257	-0.157192	-0.279878	0.0112811	-0.0671553	-0.126909	-0.180198	-0.498419	-0.382576	-0.418655	-0.393945	-0.453476	-0.405805	-0.56772	-0.447683	-0.579881	-0.269221	-0.145842	-0.351201	-0.339439	-0.431693	-0.174866	0.0245294	0.0740375	-0.169836	-0.178327	-0.00789046	-0.16561	0.0142342	-0.0909085	-0.289315	-0.397509	-0.482155	-0.363559	-0.430726	-0.354436	-0.00332502	-0.0734762	0.144929
GSM358443	-0.383043	-0.337226	0.0430728	-0.514705	-0.0536131	0.0939621	-0.315471	-0.10604	-0.440535	-0.623507	-0.318826	-0.160829	-0.269222	-0.257886	-0.589328	-0.252759	-0.338115	-0.234272	-0.339091	-0.275175	-0.31466	-0.371268	-0.446454	-0.309343	-0.260455	-0.569932	-0.342073	-0.2185	-0.300571	-0.188369	-0.294618	-0.310419	-0.173773	-0.274876	0.178855	0.0106973	-0.436354	0.13469	0.133547	0.276636	0.467627	-0.252995	-0.101236	-0.332481	-0.293168	-0.0919041	0.0136555	0.156496	-0.163574
GSM358446	0.24541	0.156954	-0.180374	-0.499396	0.204839	-0.110889	0.000672615	-0.182157	-0.123164	-0.650545	-0.245136	-0.156568	-0.0158102	-0.301534	-0.686731	-0.220398	0.0904831	-0.317329	-0.380471	-0.404477	-0.356622	-0.283659	-0.440453	-0.551139	-0.483926	-0.365555	-0.507872	-0.322249	-0.379547	-0.100914	-0.378724	-0.0619608	0.0160835	0.194215	0.2008	-0.338182	-0.210304	0.0544615	0.307925	0.173224	0.342455	0.187629	-0.0260614	0.0228604	0.175045	0.175936	-0.0466224	0.221276	0.150517
GSM358447	0.249582	0.426647	-0.0821694	-0.0507464	0.0256603	-0.0725505	0.0675392	0.105681	-0.336188	-0.797772	-0.0882	-0.113744	-0.254187	-0.140551	0.107408	0.187814	-0.0136638	0.0969096	-0.00624187	-0.0704724	-0.214322	-0.128391	-0.26916	-0.0656342	0.078717	0.16499	-0.474607	-0.162432	-0.170292	-0.122862	0.104383	-0.147119	-0.381182	0.0714368	0.237312	0.141321	-0.206088	-0.149647	0.154466	0.0727005	0.0596391	0.0291435	-0.0878743	-0.0221389	0.312898	0.0302996	0.0697015	0.0386497	-0.0421859
GSM358450	-0.265452	0.243615	-0.253564	0.210653	0.518954	0.0171683	0.155652	-0.112689	0.0479131	-0.0710887	0.192017	0.256544	-0.250508	-0.084005	-0.0416972	0.016905	0.0396	0.111237	-0.0181404	-0.0815014	-0.0281234	-0.108103	-0.195882	-0.189167	-0.0398285	-0.159809	-0.124207	0.0965197	-0.176799	-0.337785	-0.149215	0.0609405	-0.00120547	0.199039	0.345682	-0.0153904	0.0725963	0.146471	-0.25117	-0.0159024	-0.0754007	-0.145909	-0.0749756	-0.11027	-0.111768	0.30588	0.200288	0.116938	0.205289
GSM358462	-0.369227	-0.341272	-0.106433	-0.0111938	-0.113801	-0.304789	-0.0621165	0.106321	-0.266956	-0.0139897	0.105112	0.200107	-0.142131	0.179216	0.0316784	0.000640869	0.102651	-0.250341	-0.191138	-0.238798	-0.169468	-0.395327	0.0583266	-0.3908	-0.23515	-0.158073	-0.332096	-0.0237062	-0.267552	-0.075963	0.164993	-0.0678436	-0.0920199	0.202896	0.0329685	-0.191272	-0.00974473	-0.121294	-0.0412139	-0.0542904	-0.211078	-0.135398	-0.042588	0.0498229	-0.0922056	-0.0206373	0.147186	0.0504513	0.194463
GSM358466	-0.419107	-0.331104	0.0801137	-0.498578	0.0666916	-0.150719	-0.255165	-0.155334	-0.34378	-0.74313	-0.267162	-0.0656391	-0.145688	-0.366258	-0.683506	-0.339658	-0.413015	-0.38066	-0.373634	-0.337821	-0.381864	-0.437605	-0.412636	-0.413766	-0.322812	-0.582587	-0.269433	-0.237221	-0.311437	-0.283974	0.0364358	-0.0180631	0.0424583	0.0871117	0.308301	-0.147211	-0.272422	0.296177	0.098756	0.268764	0.416903	0.074678	0.144508	-0.242073	-0.20966	0.0587431	0.199474	0.232586	-0.00647908
GSM358467	-0.564552	-0.408518	-0.0972245	-0.444432	-0.577575	-0.315614	-0.344258	-0.32246	-0.075677	-0.811993	-0.262876	-0.228564	-0.145536	-0.364954	-0.680541	-0.309644	-0.392504	-0.223355	-0.431824	-0.461262	-0.476104	-0.441185	-0.439614	-0.509634	-0.420499	-0.508541	-0.261381	-0.250401	-0.300733	-0.5289	-0.44128	-0.343618	-0.312643	0.173519	0.278914	-0.0179728	-0.24719	0.300966	0.296257	0.280405	0.413305	-0.194157	0.0469764	-0.14244	-0.0490186	0.16256	0.170967	0.210118	-0.0532842
GSM358468	-0.182822	0.199657	-0.0173895	0.196289	-0.198387	-0.120751	0.356059	0.0776514	0.14475	-0.274752	0.131379	0.0804426	-0.0158226	0.019512	-0.142366	-0.294573	-0.116381	-0.276796	-0.213218	-0.093845	-0.084631	-0.181531	-0.219174	-0.358487	-0.285656	-0.167505	-0.0815734	0.109284	-0.234629	-0.158403	-0.0365046	0.236678	0.0187436	0.236836	0.145704	-0.0485882	-0.0317463	-0.0250704	-0.0246398	0.0541564	-0.0775412	0.172921	0.0166553	0.208699	0.130192	0.283133	0.23873	0.240539	0.183199
GSM358470	-0.443329	-0.203929	0.131384	-0.278391	-0.033876	0.0721214	0.025067	0.199	-0.344706	-0.518309	-0.319537	-0.125445	-0.237341	-0.137403	-0.353761	0.289667	-0.44486	-0.0398407	-0.362164	-0.331782	-0.357064	-0.286949	-0.366403	-0.386854	-0.00556371	-0.538815	-0.51172	-0.0782071	-0.189785	-0.220444	0.0728423	-0.131831	-0.0117352	0.203572	0.33057	0.146325	-0.30891	0.00543584	0.0919076	0.0651831	0.281526	0.319433	0.146455	0.0943021	0.135932	0.156584	0.0507709	0.0111583	0.0379642
GSM358472	-0.00163242	-0.435681	-0.0727166	-0.161991	0.217427	-0.150831	-0.363865	0.119991	-0.273265	-0.473748	-0.0718439	0.101642	-0.150079	0.0342838	-0.283012	-0.0328028	-0.498285	-0.259601	-0.239918	-0.190697	-0.15077	-0.344621	-0.25729	-0.329359	-0.431745	-0.261791	-0.31749	-0.121877	-0.236703	-0.0142598	-0.112037	0.0974493	-0.318294	0.222765	-0.222125	0.137784	-0.151303	-0.44187	-0.0712429	-0.0248788	-0.0496124	-0.120604	0.263847	-0.162803	-0.221441	-0.315689	-0.309427	-0.195774	-0.249151
GSM358473	0.469809	0.643168	0.218314	0.532566	0.54559	0.287547	0.0372902	0.209942	-0.147188	-0.674764	-0.124533	-0.147943	-0.344429	-0.271431	-0.453694	-0.169008	-0.524503	-0.0586366	-0.405662	-0.368023	-0.358562	-0.335159	-0.4168	-0.505446	-0.424883	-0.37385	-0.463292	-0.108115	-0.294597	-0.107671	0.0150969	0.047466	0.0473053	0.140214	0.320689	-0.166423	0.0591975	0.16901	0.324838	0.202353	0.293296	0.533137	0.0932643	0.447645	0.601623	0.371047	0.169095	0.525042	0.379617
GSM358475	-0.565354	-0.584081	-0.186877	-0.474801	-0.554115	-0.324252	-0.233533	-0.246426	-0.293399	-0.446278	-0.117773	0.0329259	-0.142974	-0.229927	-0.591388	-0.297579	-0.495292	-0.354427	-0.339297	-0.345954	-0.241024	-0.378826	-0.478012	-0.527446	-0.508118	-0.595998	-0.444823	-0.092927	-0.413292	-0.218429	-0.297019	0.0782572	-0.300688	0.226369	0.296358	0.391475	-0.059503	-0.0479004	-0.0166642	0.149168	0.233317	-0.133258	0.158619	-0.126589	-0.0590842	-0.178478	-0.154277	-0.0925901	-0.24289
GSM358478	-0.00540054	0.0894908	-0.223113	0.093416	-0.118229	-0.349321	-0.320947	0.157622	-0.163563	-0.246823	0.132167	0.125441	0.0995447	0.268632	0.201814	0.0173418	0.0657022	-0.245101	-0.0937449	-0.0262532	0.153316	-0.118586	-0.139204	-0.271727	-0.160597	0.129972	-0.265707	0.0830108	-0.242889	-0.170593	-0.400386	0.0545964	0.0893298	0.138086	0.248707	-0.0507143	-0.0548415	-0.308161	-0.118931	-0.137435	-0.261539	-0.246421	-0.351948	-0.176512	-0.255816	0.037948	0.112614	0.289037	0.170105
GSM358479	-0.0313717	0.209948	-0.0692094	-0.263852	0.167023	-0.137994	0.32907	-0.255473	0.299823	-0.146114	0.163689	0.0288562	0.344814	0.125213	0.170986	0.234742	0.351697	0.146258	0.191982	0.0865748	-0.0643385	-0.0302494	0.28528	0.205092	0.0810053	0.309695	-0.0111462	-0.0699061	0.0797256	-0.0892708	-0.03049	-0.319769	-0.0962432	-0.154131	-0.421199	-0.380835	0.0249264	0.0276037	-0.133431	-0.20898	-0.303947	-0.356854	-0.253577	-0.170261	0.0621085	-0.141199	-0.0843034	0.0842416	-0.109584
GSM358480	0.51872	0.136328	0.292623	0.510384	-0.529885	-0.356646	0.155597	0.132941	0.330447	0.339011	-0.0975075	-0.0393939	-0.184643	0.0216378	0.459131	0.06017	-0.279064	-0.427369	-0.20853	0.0536605	0.00856854	-0.0108691	-0.118516	-0.37384	-0.375601	-0.365686	0.13026	0.108052	0.0605364	-0.107951	0.133513	0.112176	-0.0873798	-0.154723	-0.18137	-0.07185	-0.256664	0.125389	0.334769	-0.0508966	0.0198785	-0.0848397	0.146994	0.117024	-0.0314306	-0.158305	-0.168365	-0.184619	-0.206404
GSM358481	0.324785	-0.023428	-0.0796055	0.112003	-0.573067	-0.491979	0.230626	-0.149778	-0.0670115	0.314445	-0.113606	-0.208345	-0.139782	-0.198639	0.550777	0.156647	0.0717849	-0.288311	-0.254799	-0.270722	-0.293038	-0.0446796	-0.178254	-0.488994	-0.371554	-0.342952	-0.249213	-0.151792	-0.122568	-0.0502943	0.334991	-0.297122	-0.444042	0.193451	0.10452	0.214228	0.369226	-0.119873	0.0321708	0.0674597	-0.0644514	-0.123884	-0.0346757	-0.231959	0.0323912	-0.162577	-0.104859	-0.345533	0.0290413
GSM358483	-0.391749	-0.320372	-0.154583	-0.000409121	-0.274335	0.0383719	0.0624599	-0.206763	-0.180476	-0.447457	-0.261316	-0.0626354	-0.181285	-0.297061	-0.570235	-0.257058	0.0199603	0.135661	-0.369726	-0.391914	-0.330559	-0.143681	-0.317958	-0.134455	-0.23507	-0.645548	-0.22416	-0.183698	-0.143238	-0.234618	-0.365282	-0.24455	0.295361	-0.16622	0.13024	-0.297256	-0.338226	0.119324	0.235144	-0.0337814	0.294683	0.0174698	0.133702	-0.0648952	-0.001652	0.159434	0.081347	0.395193	-0.00948024
GSM358484	0.10414	0.140198	0.0455902	-0.126697	-0.427254	-0.145184	-0.0254268	-0.12762	-0.125621	0.0401379	0.117206	-0.0903413	0.0937892	0.0672973	0.413159	0.204446	-0.183325	0.145971	0.136952	0.254469	0.258064	0.326719	0.243324	0.298536	0.0662661	0.39146	0.173997	0.00402614	0.272173	0.285407	0.507973	0.00405535	0.0442808	-0.279811	0.00230976	0.0723679	-0.235634	-0.340344	-0.188813	-0.144277	-0.120714	-0.249526	-0.0499344	-0.0382873	0.0453316	0.0654402	-0.218038	-0.0934553	-0.33486
GSM358485	0.0657757	-0.373043	0.0745423	-0.231016	-0.573727	-0.435706	-0.243178	-0.174617	-0.08904	-0.0379457	-0.256764	-0.251159	0.0604936	-0.106253	0.219937	-0.235343	-0.235631	-0.199319	-0.146893	-0.25889	-0.147458	-0.264183	-0.20646	-0.307583	-0.156599	-0.213603	0.047249	-0.187097	-0.155246	-0.394361	-0.0904516	-0.18693	-0.0565812	-0.123741	0.338694	0.144446	-0.290165	0.267816	-0.00590908	-0.0119019	-0.0181389	0.0909462	-0.242791	0.0662612	-0.157723	-0.182145	0.0979385	0.315681	0.208688
GSM358486	-0.511501	0.0442089	-0.333914	-0.403408	-0.309047	-0.389757	-0.304579	-0.309626	-0.0515254	0.40978	-0.209309	-0.14742	0.035133	-0.286186	-0.307715	-0.140433	-0.1084	-0.260887	-0.394526	-0.046388	-0.0812158	-0.103386	-0.0701953	-0.286267	-0.0798451	-0.416567	-0.245802	-0.0616913	-0.141626	-0.313066	-0.455202	-0.396745	-0.154367	-0.0396788	-0.0118369	-0.368445	0.116786	-0.290977	0.167415	0.141869	0.321646	-0.352473	-0.330392	-0.400594	-0.434381	0.0775183	0.193175	0.241728	-0.0629543
GSM358489	-0.312915	-0.104828	-0.123044	-0.259894	0.237638	0.0907802	0.132811	-0.0540906	0.0348215	-0.353113	0.027302	-0.106167	0.143358	-0.22844	0.0910949	0.16026	-0.186766	-0.130423	-0.132393	0.160251	0.0862853	-0.107857	-0.146443	-0.286665	-0.436718	-0.0114879	0.086873	-0.0666511	0.00268547	0.136269	-0.251931	-0.120161	0.328611	-0.131461	0.308531	0.0758154	0.204198	-0.248149	0.0961633	-0.0427901	-0.0408352	-0.186851	0.177387	-0.0407867	0.191232	-0.0741652	-0.0135373	0.143493	0.346523
GSM358491	-0.487757	-0.507201	-0.140148	-0.0140141	-0.000727609	-0.593675	-0.374183	-0.0445472	-0.060216	0.127816	0.123053	0.0144874	-0.123592	-0.0160607	0.188722	-0.100924	-0.425901	-0.355488	-0.152185	-0.0785718	-0.123814	-0.345963	-0.275603	-0.396278	-0.403252	0.0531032	-0.301949	-0.15647	-0.294249	0.0186041	-0.547974	-0.185252	-0.392591	0.118755	-0.246932	-0.113517	0.176447	-0.142854	0.285112	0.0556757	-0.249138	0.0783824	-0.191203	0.0667866	0.177055	-0.410979	0.0701699	-0.227511	0.056091
GSM358492	-0.533769	-0.536633	-0.305841	-0.464862	-0.445412	-0.371043	-0.410781	-0.539508	-0.376887	0.324931	-0.0890894	-0.135009	-0.0872841	-0.231139	-0.0896995	-0.25331	-0.106306	0.000132369	-0.273276	-0.272204	-0.101831	-0.325472	-0.18199	-0.146558	-0.186827	0.0858231	-0.144367	-0.231531	-0.202371	-0.0325135	-0.334935	-0.0347937	-0.42156	0.032059	0.0189874	0.311204	0.25103	0.0145394	0.371584	0.330251	0.288765	0.0260281	-0.00834891	0.055031	-0.323798	-0.294334	-0.257933	0.0469494	0.0477523
GSM358493	-0.562656	-0.625764	-0.223108	-0.635568	-0.524836	-0.550913	-0.363764	-0.456913	-0.216593	0.241109	-0.260507	-0.145988	-0.0122511	-0.115243	-0.0488482	-0.184745	-0.445132	-0.495487	-0.482882	-0.332006	-0.3204	-0.523397	-0.416001	-0.620856	-0.585163	-0.618383	-0.419687	-0.199525	-0.346987	-0.344026	-0.548469	-0.50572	-0.258029	0.0686554	-0.208323	-0.03771	-0.215924	-0.356708	0.170479	0.162618	0.0633425	-0.220545	-0.399755	-0.213065	-0.252031	-0.323152	-0.0975262	-0.173446	-0.112801
GSM358494	0.0294831	0.136623	0.191058	0.121756	0.0397649	0.0818199	0.116991	-0.080209	-0.102898	-0.499233	-0.0185503	-0.00331879	-0.0512992	-0.196324	-0.179868	-0.272432	0.0771213	-0.215899	-0.16358	-0.289565	-0.238065	-0.229898	-0.0240495	0.0389752	-0.144214	0.20277	0.153994	-0.017626	-0.0287245	-0.164035	-0.206147	-0.217556	0.13488	0.241936	0.199315	-0.0219648	-0.0370194	-0.21266	0.196621	0.240293	0.306579	0.0408906	0.150294	-0.175491	0.190818	0.164387	0.0697008	-0.117134	-0.099428
GSM358496	-0.439654	-0.375541	-0.307934	-0.361606	-0.27306	-0.412468	-0.3456	-0.489622	-0.385294	0.325586	-0.275193	-0.278445	-0.38856	-0.388916	-0.460476	-0.340445	-0.451172	-0.534818	-0.461387	-0.412374	-0.43799	-0.516885	-0.506148	-0.545243	-0.584428	-0.573984	-0.183487	-0.239396	-0.360431	-0.269927	-0.342711	-0.0737379	-0.558934	0.215186	0.38784	0.299538	0.147512	0.331444	0.213382	0.316175	0.339146	0.0665253	0.0573189	0.16313	-0.168633	0.180815	-0.0329343	0.411819	0.430973
GSM358497	-0.492153	-0.337524	0.00797531	-0.425846	-0.29436	-0.455558	-0.480472	-0.180266	0.107808	-0.531818	-0.246136	-0.227433	-0.314165	-0.134532	0.0412764	-0.324309	-0.399779	-0.494151	-0.395712	-0.419284	-0.447685	-0.391869	-0.358103	-0.575518	-0.333644	-0.408407	-0.466316	-0.26521	-0.39175	-0.411596	-0.38582	-0.207737	-0.283131	0.00856123	-0.158659	-0.135406	-0.263411	0.255313	0.233395	0.100592	0.0841048	-0.0173532	-0.39385	-0.308522	-0.373486	-0.361365	-0.0236537	-0.0426425	0.0750988
GSM358499	-0.254075	-0.517307	-0.0866426	-0.431072	0.124552	-0.18378	-0.21244	-0.407246	-0.163654	0.197575	-0.244391	-0.214582	-0.00829776	-0.248581	-0.442259	-0.439137	0.05776	-0.398045	-0.360627	-0.243706	-0.353652	-0.28461	-0.369164	-0.539667	-0.48684	-0.417403	-0.156652	-0.232941	-0.214692	-0.153688	-0.473068	0.133759	0.170039	0.201925	-0.196262	-0.0870019	-0.0417054	0.224285	-0.117227	0.158668	-0.0835455	-0.0897668	-0.205874	0.0602028	0.145376	-0.324646	-0.13929	-0.163594	-0.237551
GSM358500	0.238122	-0.275091	-0.0260486	-0.123224	-0.312313	-0.356323	-0.250709	-0.244873	0.270944	0.467446	0.0716591	-0.0237391	0.183937	0.219052	0.637797	0.285177	-0.0729904	-0.337001	-0.0031046	0.257065	0.327445	0.0525106	0.000893414	-0.118543	-0.214912	0.302397	0.199692	0.0211637	0.135603	-0.105889	0.0435121	-0.164931	-0.250918	0.0390313	-0.388685	-0.28814	0.0781932	-0.321464	-0.082205	-0.170264	-0.422091	-0.398578	-0.434582	-0.153009	-0.134495	-0.286991	-0.198308	-0.362877	-0.205037
GSM358501	-0.57631	-0.61329	-0.340595	-0.225319	-0.557423	-0.463784	-0.233939	-0.400591	-0.169749	0.523356	-0.26942	-0.02074	-0.293867	-0.182983	-0.538077	-0.407297	-0.471734	-0.66046	-0.437756	-0.405281	-0.485973	-0.4715	-0.408492	-0.70028	-0.649132	-0.505661	-0.449326	-0.192688	-0.431087	-0.365533	-0.693225	-0.169853	-0.464096	0.312907	0.109635	0.230008	0.093089	-0.0208278	0.347714	0.344113	0.242212	-0.170806	0.00598584	-0.193425	-0.221862	-0.215977	-0.0972437	-0.271569	0.111399
GSM358502	-0.357368	-0.525707	0.183487	-0.0118465	-0.368823	-0.394451	-0.155636	-0.324035	-0.136549	-0.393143	-0.150054	-0.293093	-0.143542	-0.0935477	0.27882	0.303162	-0.145639	0.0289988	-0.0366127	0.103668	-0.188447	-0.150711	0.170851	0.116097	-0.251695	0.416048	0.072954	-0.035889	0.255175	0.108876	0.43724	-0.42236	-0.14507	-0.214226	-0.257269	-0.169319	-0.137372	0.140561	-0.159455	-0.0395924	-0.0514112	-0.0878258	-0.155478	0.31118	0.133156	-0.106537	-0.0392244	-0.00974783	0.0275491
GSM358503	-0.168074	0.174043	0.178495	0.246027	-0.2461	0.10411	0.21604	0.022805	0.0408172	0.00674906	0.05209	-0.155473	-0.320758	0.0545742	0.389153	-0.0466793	0.0361763	-0.139665	0.0329344	0.134591	-0.0476902	0.264449	-0.062421	0.0546159	0.0530644	0.287189	0.330276	0.14572	0.209794	0.283088	0.561982	0.0273091	-0.151356	0.113859	-0.168756	0.264399	0.311151	0.152815	-0.230702	-0.162415	-0.265869	-0.0907402	-0.0282067	0.0650703	0.321901	-0.139395	0.0593251	-0.399517	-0.165718
GSM358504	-0.183856	0.188064	-0.28577	-0.176579	-0.272836	-0.277048	-0.222525	-0.452574	0.193319	0.0638171	-0.0470078	-0.0900327	-0.0960705	-0.0905622	0.064665	-0.068383	-0.127248	-0.445938	-0.184934	-0.262618	-0.103822	0.0020006	-0.368024	-0.30488	-0.278987	0.139238	-0.208658	-0.0384216	-0.114373	0.0740852	0.00966648	-0.147055	-0.0122999	0.384817	0.315828	0.341071	0.39184	0.0927533	0.363836	0.133154	0.131698	0.0100968	0.0388065	0.243685	-0.0544777	0.133089	0.276598	0.372356	0.318967
GSM358509	0.0258	-0.185439	-0.10199	-0.585286	-0.211214	-0.226785	-0.309604	-0.273244	0.0825978	0.0899566	-0.162008	-0.0647306	-0.236213	0.122756	0.224667	-0.229981	0.209832	-0.364801	-0.363826	-0.0869745	-0.29487	-0.412575	-0.223801	-0.479128	-0.460728	-0.249249	-0.10724	-0.045147	-0.171565	-0.0607579	-0.321364	-0.138385	-0.0329353	0.0660504	-0.254156	-0.123249	0.0518532	-0.273298	-0.22836	-0.0797917	-0.363568	-0.287225	-0.406664	-0.0579122	-0.181106	-0.0255288	-0.055265	0.260036	0.0769054
GSM358510	-0.296579	-0.351781	-0.417061	-0.588194	-0.45547	-0.66711	-0.509604	-0.161189	-0.164353	-0.206469	-0.325245	-0.304539	-0.214187	-0.221513	0.0181902	-0.189538	-0.5561	-0.581637	-0.489213	-0.4337	-0.42808	-0.478065	-0.400462	-0.703093	-0.617696	-0.581217	-0.330704	-0.265222	-0.32597	-0.317491	-0.355328	-0.294378	-0.356151	0.138886	-0.253477	-0.394387	-0.244058	-0.189971	-0.0773532	0.0186047	-0.073812	-0.354581	-0.361079	-0.247324	-0.181228	-0.289113	-0.102601	-0.0406842	-0.0376428
GSM358512	-0.310214	-0.324144	0.094459	-0.0103397	-0.254385	-0.072096	-0.286918	-0.39155	-0.247204	-0.400713	-0.144605	-0.170046	-0.0505592	-0.345522	-0.250637	-0.21046	-0.528217	-0.0537837	-0.264042	-0.161245	-0.296523	-0.0672485	-0.188331	-0.0979322	-0.34892	-0.235462	-0.0794977	-0.170631	-0.0417397	0.0949009	0.0593099	-0.12476	-0.339088	-0.0348948	-0.218557	-0.195314	0.159069	0.125067	0.356486	0.240321	0.315014	0.124344	0.126997	0.122931	0.311851	-0.161547	-0.00508101	0.247492	0.163377
GSM358513	-0.533487	-0.29468	-0.255532	-0.0226206	-0.412742	-0.337314	-0.156557	-0.360229	-0.175507	0.539781	-0.255211	-0.285587	-0.512969	-0.428961	-0.583352	-0.347098	-0.392591	-0.471631	-0.5033	-0.379236	-0.495019	-0.328878	-0.486527	-0.443991	-0.471399	-0.547811	-0.0130053	-0.170541	-0.2815	-0.155469	-0.48207	-0.148957	-0.325612	0.426535	0.367642	0.29924	0.319738	0.239415	0.231459	0.342063	0.433445	-0.00151135	0.207197	0.216555	0.0528982	0.381414	-0.0694944	0.349235	0.297618
GSM358515	-0.154784	-0.129922	-0.191752	-0.250959	-0.216808	-0.337147	-0.158332	-0.419919	-0.22495	0.35399	-0.269548	-0.206307	-0.449493	-0.467882	-0.494938	-0.303946	-0.439125	-0.580506	-0.453299	-0.478848	-0.463907	-0.484827	-0.56632	-0.540776	-0.545245	-0.373453	-0.150432	-0.197584	-0.353152	-0.138254	-0.326474	-0.343299	-0.322071	0.249741	0.195592	0.13596	0.443061	0.330148	0.353635	0.413588	0.462801	0.068891	0.0447133	0.265477	0.342574	0.380416	0.203687	0.300234	0.207596
GSM358519	0.367707	0.432181	-0.155252	0.0626909	-0.30468	0.0330773	-0.0124251	0.0919834	0.172813	-0.251583	0.0684213	0.252441	-0.0302228	0.274084	-0.169628	0.432358	0.294074	0.458293	0.327776	0.109193	0.390378	0.123368	0.114234	0.459067	0.328828	-0.289818	0.166266	-0.0714322	0.146686	-0.0273769	0.230299	-0.202156	-0.0234477	0.117047	0.570291	0.212769	-0.29312	-0.0366839	0.0171992	-0.138976	-0.0923773	-0.0830322	-0.0780277	-0.198527	-0.197039	0.335619	0.0224342	0.280532	0.333688
GSM358523	0.511952	0.519623	0.0334282	-0.0440117	-0.430737	-0.39144	0.209576	-0.0283964	-0.168826	0.190433	-0.0751384	-0.244807	0.00488159	-0.0204087	0.292601	0.23948	0.310397	-0.310093	-0.132074	0.146012	-0.160492	-0.0358019	0.0708008	-0.234634	-0.151587	0.36388	0.0134122	-0.0802074	0.00076343	-0.342419	0.261672	-0.215093	-0.259692	0.0244672	-0.363318	-0.215499	0.279911	-0.0170911	-0.0797411	-0.121536	-0.210704	0.0146674	-0.0229875	0.186715	0.150582	-0.153723	0.21116	-0.0617398	-0.00408326
GSM358524	0.218084	-0.0976759	-0.0755269	-0.237141	0.246289	-0.154698	0.148957	0.0465201	-0.249469	0.0619288	-0.170405	-0.239317	-0.199558	-0.252261	-0.075288	0.10106	0.178699	-0.530069	-0.391875	-0.0090041	-0.272801	-0.283543	-0.242566	-0.575967	-0.355807	-0.282129	0.0226881	-0.0707802	-0.0385937	-0.182513	-0.0911275	-0.0185691	0.359341	0.144223	-0.0511922	-0.194855	0.25305	0.487692	0.177207	0.160487	-0.0338825	0.27816	-0.286701	0.143677	0.210895	0.00318482	0.14263	0.29902	0.174112
GSM358525	-0.284045	-0.578342	-0.0714205	-0.23981	-0.696942	-0.502942	-0.320526	-0.347475	-0.3288	-0.654096	-0.339168	-0.416939	-0.182018	-0.226474	-0.298315	0.0757143	-0.441065	-0.266424	-0.4239	-0.359727	-0.419748	-0.474833	-0.131895	-0.494535	-0.389131	0.116118	-0.358314	-0.287757	-0.180539	-0.0668197	-0.277905	-0.414776	-0.398244	-0.0425086	-0.00741725	0.139559	-0.200384	-0.287702	-0.0473856	0.125293	0.0918304	-0.284684	-0.206727	-0.0603662	-0.0486337	-0.249641	-0.383587	-0.107796	-0.266211
GSM358530	0.158435	-0.0529993	-0.182279	-0.310219	-0.297181	-0.0468453	-0.258696	-0.367904	-0.239485	0.50726	-0.190318	-0.166893	-0.135065	-0.336122	0.0468011	-0.176037	-0.190989	0.173995	-0.220982	-0.218357	-0.174869	-0.284567	0.0204157	-0.0439126	-0.00259629	-0.412657	0.0876589	-0.0333504	-0.00446489	-0.244125	-0.327211	-0.207824	0.198905	-0.161478	-0.111273	-0.274488	0.0243969	-0.335348	-0.135426	0.0596144	0.268687	-0.365933	-0.32848	-0.319605	-0.410669	-0.126006	-0.052848	-0.0979955	-0.281661
GSM358532	0.133815	-0.590941	0.0558715	-0.268489	-0.433376	-0.499984	-0.365746	-0.322993	-0.220817	0.00798515	-0.212202	-0.159058	-0.0157132	-0.0431844	0.0220989	-0.0860926	-0.164906	-0.297293	-0.224404	-0.219994	-0.0898621	-0.413476	-0.228696	-0.473905	-0.506804	-0.272658	-0.215951	-0.198192	-0.215084	0.0329691	-0.254563	-0.233529	-0.325501	0.190157	-0.34134	-0.0388828	-0.294493	-0.0652709	-0.0912726	0.0161542	-0.321652	-0.303483	-0.166852	-0.0222044	-0.180143	-0.388116	-0.239348	-0.0247327	-0.189795
GSM358533	-0.247173	-0.059297	-0.198798	-0.28364	-0.608042	-0.549976	-0.210073	-0.292496	-0.19122	-0.0156446	-0.332115	-0.303523	-0.312486	-0.230573	-0.3657	-0.284104	0.0467413	-0.481776	-0.398972	-0.437219	-0.367732	-0.451176	-0.476479	-0.548223	-0.517977	-0.532907	0.00874447	-0.298535	-0.150835	-0.112704	-0.274318	-0.0770562	-0.457383	0.130311	0.0488749	0.315117	0.20229	0.103517	0.118452	0.14019	-0.0898978	-0.184947	0.118215	-0.0194457	-0.300076	0.200264	0.195661	0.265802	0.227942
GSM358534	-0.0730688	-0.119773	0.0274569	-0.365192	-0.333599	-0.354707	-0.191707	-0.294336	-0.188831	-0.190045	-0.411715	-0.315774	0.0528475	-0.260395	0.0645777	-0.368249	0.250954	-0.476248	-0.401016	-0.283201	-0.290573	-0.476359	-0.433096	-0.608869	-0.474124	-0.176191	0.0160546	-0.209128	-0.223473	-0.0771868	-0.538227	-0.0110396	0.414734	0.0306658	-0.0525156	-0.33247	-0.000116289	0.0362082	0.112855	-0.00989951	-0.147102	0.367642	-0.147527	0.0840627	-0.112447	0.0100602	0.0769273	0.0854909	0.0641481
GSM358535	-0.140092	0.16727	-0.316334	0.283919	-0.146905	-0.30099	0.00286951	0.0315427	-0.255982	0.397709	0.102675	0.0910517	0.149375	0.103014	-0.0309038	0.121312	-0.149057	0.0502124	0.270217	0.169971	0.217934	-0.0476286	0.158099	0.42474	0.213962	0.0855534	0.0276627	0.0217929	0.0568798	0.355691	0.00393576	-0.143428	-0.396963	0.149952	-0.151308	0.137953	0.197681	-0.319148	0.0323856	0.0467502	0.0169138	-0.0836081	0.0691322	0.207948	0.278364	-0.269543	-0.0747109	-0.30866	-0.214869
GSM358536	0.073933	-0.135631	0.157638	0.214125	-0.218438	0.0632396	-0.166671	0.0246994	-0.0315874	-0.598827	-0.0645122	-0.130105	-0.293688	-0.130034	0.114923	0.0850752	0.157869	-0.0422098	-0.0881948	-0.141329	-0.098658	0.00703951	-0.0821868	0.0667479	-0.00675395	0.28181	-0.177149	-0.109843	-0.00194677	0.421436	0.253325	-0.0548523	-0.0152919	-0.0524707	0.0581316	0.0649821	0.179044	-0.18331	0.254345	-0.030363	0.000308537	0.185549	0.149278	0.212108	0.518382	0.0190029	-0.0926113	0.0475106	0.149174
GSM358537	-0.447471	-0.607978	0.055159	-0.2772	-0.686248	-0.412652	-0.148753	-0.347429	0.0522942	-0.547538	-0.298013	-0.364614	-0.240567	-0.408868	-0.589038	-0.360469	-0.253137	-0.375762	-0.352925	-0.384714	-0.426284	-0.268485	-0.312747	-0.223157	-0.342789	-0.400623	0.0366617	-0.206983	-0.1666	-0.333997	-0.568016	-0.275128	-0.0238195	0.0999829	-0.0984238	-0.261664	-0.0451951	0.297431	0.378506	0.218614	0.335417	0.112854	-0.31022	0.0225451	-0.0130378	-0.113964	0.114582	0.166378	-0.121345
GSM358538	-0.306306	-0.600678	-0.298084	-0.451474	-0.628031	-0.168854	-0.400352	-0.0978811	-0.17335	-0.1887	-0.0932616	-0.0613785	0.254625	0.118832	-0.151975	-0.123524	-0.00372338	-0.280574	-0.121341	-0.143961	-0.0444751	-0.278125	-0.246417	-0.343317	-0.413916	-0.239284	-0.184059	-0.220639	-0.269824	-0.0763185	-0.0366898	-0.0456332	-0.194644	-0.237495	-0.430751	-0.305236	-0.185654	-0.118531	-0.0883739	-0.056152	-0.315403	-0.365527	-0.405347	-0.219121	-0.288927	-0.412058	-0.474675	-0.319794	-0.306173
GSM358539	-0.320899	-0.537335	-0.0592747	-0.39789	-0.564652	-0.172634	-0.321127	-0.311786	-0.245515	-0.217237	-0.28277	-0.362216	-0.260691	-0.388349	-0.587159	-0.351045	0.328977	-0.0993048	-0.242192	-0.305235	-0.432285	-0.378433	-0.455428	-0.32723	-0.473259	-0.675868	-0.0801192	-0.256667	-0.183208	-0.205626	-0.236806	0.00502929	-0.199818	-0.245535	-0.0874111	0.174384	-0.124337	0.361403	0.25888	0.194813	0.374514	0.163086	0.172658	0.0846164	-0.127208	-0.245304	-0.285386	0.132374	-0.243079
GSM358540	0.0872551	-0.144502	0.00217932	0.245304	0.197028	0.362411	0.190394	0.166236	-0.255278	-0.601392	-0.101249	-0.0648558	-0.130342	-0.234576	-0.557494	-0.0321606	0.111802	0.219423	-0.0858499	-0.123867	-0.194594	0.0699262	-0.0839676	0.0514445	0.11325	-0.116346	-0.174393	-0.0669699	-0.21472	-0.122272	0.424933	0.126745	-0.0137671	0.0665311	0.0456388	-0.230374	-0.0975475	0.259096	0.0275443	0.102944	0.3118	0.211338	0.215165	-0.0021162	-0.103306	0.190056	0.0362049	0.158262	-0.099259
GSM358541	-0.449892	-0.536118	-0.248451	-0.119344	-0.527732	-0.330638	-0.413297	-0.146943	-0.418826	-0.466171	-0.311209	-0.111811	-0.220336	-0.359814	-0.576502	-0.298332	-0.567325	-0.492569	-0.529917	-0.556268	-0.505312	-0.609324	-0.479137	-0.702282	-0.592834	-0.700446	-0.47974	-0.264423	-0.464515	-0.421708	-0.470244	-0.191047	-0.351122	0.279087	0.0771709	0.291896	-0.318391	-0.256947	0.392336	0.311849	0.330376	0.00332266	-0.0462717	0.0102676	-0.0906347	-0.183408	-0.173988	0.353608	0.0888955
GSM358542	-0.56827	-0.614545	0.0250421	-0.180566	-0.159432	-0.220615	-0.217401	-0.398032	-0.0761007	-0.0709866	-0.203508	-0.14616	0.0557365	-0.235412	-0.364893	-0.0955916	0.00990446	-0.0624361	-0.23078	-0.299532	-0.298916	-0.241382	0.0480887	-0.398112	-0.302007	-0.217881	-0.175462	-0.213508	-0.224874	-0.362766	-0.148547	-0.0554852	0.198219	-0.0882186	0.396161	-0.0935053	-0.207148	0.0684171	0.0937333	0.196547	0.251828	-0.139908	0.225782	-0.20831	-0.193919	0.180027	0.295165	0.20714	0.0418983
GSM358544	-0.506318	-0.348341	-0.219129	0.184091	-0.292916	-0.322839	-0.0457267	-0.0191161	-0.346168	-0.0110639	0.00601253	-0.0405457	-0.0112517	-0.241179	-0.429664	-0.250667	-0.13413	-0.20337	-0.202589	-0.452516	-0.368437	-0.319499	-0.527733	-0.392854	-0.399448	-0.413316	-0.0676555	-0.140213	-0.150977	-0.147662	-0.284084	0.0319754	-0.274274	-0.130681	0.0508018	-0.10733	-0.196137	-0.0435099	0.182374	0.0733562	0.437175	0.0687686	0.0930811	-0.120787	-0.199968	0.056799	0.0958198	0.163284	-0.0547096
GSM358557	0.00918619	-0.348781	0.0942347	-0.26554	-0.127242	-0.0904684	0.191889	0.0984515	-0.150877	-0.44733	-0.0278535	0.231704	0.0953879	-0.00656167	-0.417618	-0.163734	-0.0622907	0.102808	-0.178647	-0.174372	-0.210624	-0.268417	-0.148098	-0.141635	-0.142351	-0.5172	-0.252587	-0.0691852	-0.196022	0.175613	-0.185121	0.315831	-0.0126387	0.155249	0.467914	0.292643	-0.280315	0.424601	-0.335724	-0.0469748	-0.137105	0.0682737	0.0231029	0.0217185	0.0325192	0.0375531	0.396471	0.232983	0.0951942
GSM358558	0.0982233	-0.325135	-0.193001	-0.307207	0.16188	0.0148185	-0.0456507	-0.000348927	-0.328247	-0.666019	-0.164713	0.0453673	-0.181326	-0.292191	-0.422352	-0.26648	-0.0778847	-0.272257	-0.270678	-0.319633	-0.379279	-0.384488	-0.333132	-0.307401	-0.147833	-0.50019	-0.45062	-0.232262	-0.315611	-0.30337	-0.442528	-0.16321	0.0330384	0.185522	0.35697	0.416245	-0.152019	0.000252929	0.328541	0.200969	0.243351	0.118053	0.0544286	-0.0468803	0.0275812	0.0167897	0.11564	0.125166	-0.0911778
GSM358564	-0.354177	-0.220214	-0.248324	-0.149065	-0.372735	-0.240477	-0.128476	-0.130626	-0.166677	-0.67413	-0.167897	-0.00879319	-0.289257	-0.32742	-0.401635	-0.222669	-0.457682	0.0179303	-0.32119	-0.442394	-0.258209	-0.141529	-0.428858	-0.264226	-0.385369	-0.47989	-0.387508	-0.13278	-0.214087	-0.348811	0.0369346	-0.0389195	-0.313458	-0.0560218	0.193894	-0.119566	-0.110343	0.378201	0.320932	0.280017	0.445687	0.0196899	-0.00887082	-0.0978384	-0.0984328	0.0193186	-0.168931	0.351665	0.011285
GSM358565	-0.12133	0.336666	-0.206272	-0.127412	0.478147	0.141687	0.204808	-0.0702814	-0.4258	-0.687802	-0.0685855	-0.0374706	-0.359465	-0.244835	-0.472559	-0.135314	-0.23393	0.0928225	-0.122455	-0.13395	-0.291005	-0.172531	-0.131396	0.0121491	-0.201072	-0.260447	-0.295624	-0.0660038	-0.225177	0.324982	-0.0351185	0.203547	0.141351	-0.0224117	-0.132367	-0.248181	-0.111085	0.106131	-0.177216	0.156701	0.399888	0.144289	-0.00187099	-0.00430692	0.301888	0.124863	0.0295872	0.0377335	-0.228205
GSM358567	-0.171093	-0.00214298	0.165567	-0.144453	-0.0729014	-0.0213162	0.183403	0.0943317	0.0184213	-0.338532	-0.0973725	-0.00954584	-0.0342953	0.10809	-0.26871	0.222121	-0.152125	-0.0368348	-0.239666	-0.0020799	-0.144892	0.218067	0.137072	-0.0834704	0.21828	-0.193613	-0.289659	0.146879	0.021533	-0.0831028	-0.148537	0.254927	0.198544	0.384968	0.401832	0.1285	-0.145122	-0.221252	-0.0982034	-0.0347349	-0.137491	0.419509	-0.0419009	0.351986	0.412388	0.250123	0.0818264	0.423827	0.367741
GSM358568	-0.622	-0.212788	-0.248822	-0.45881	-0.270334	-0.532383	-0.285097	-0.34606	-0.454757	-0.740288	-0.198409	-0.0418262	-0.423179	-0.344227	-0.617304	-0.329085	-0.640097	-0.456737	-0.503254	-0.567313	-0.520674	-0.67364	-0.630601	-0.670619	-0.644534	-0.659247	-0.609092	-0.238283	-0.474856	-0.315306	-0.490208	0.0957415	-0.211783	0.225234	0.580834	0.0309655	-0.00224754	0.324335	0.358703	0.314762	0.364253	0.212417	0.19292	0.0292019	0.166555	0.232717	0.256534	0.554462	0.367691
GSM358571	-0.17333	0.303406	0.0130864	0.357032	-0.457313	-0.000602822	-0.0422893	-0.282307	0.143037	0.594009	-0.132121	-0.285557	0.103155	-0.20426	0.230101	-0.31607	-0.0972556	-0.00757033	0.0465617	-0.126534	0.0512632	-0.302484	0.0746724	0.088402	-0.0804895	-0.243212	0.289441	-0.104047	0.0704181	-0.0379276	0.158058	-0.103106	0.173236	-0.112268	0.15368	0.08932	0.104292	0.317437	-0.0124122	-0.0179788	0.236317	0.0470317	0.375952	-0.0682468	0.0521417	-0.222139	-0.000639627	0.0178686	0.0872217
GSM358572	0.532044	0.406087	0.319093	0.0719438	0.0623714	-0.0523845	0.0530546	-0.0831614	0.165046	-0.184663	-0.151358	-0.177943	-0.190897	-0.111115	-0.352251	-0.110248	0.160267	-0.245622	-0.0436376	-0.117261	-0.143214	-0.143128	-0.203943	0.302998	0.209338	-0.131803	-0.00202728	-0.0675071	0.0468438	0.0533204	0.284804	0.158041	0.376136	-0.0184778	0.22767	0.245184	-0.0542082	0.240582	0.294152	-0.0481758	0.112124	0.285195	0.137563	0.336859	0.208011	0.112727	0.17248	0.387429	0.226961
GSM358574	-0.0822757	0.226978	0.08738	0.00663789	0.488771	0.184192	0.481942	0.118653	0.212732	-0.338387	0.0253683	-0.00334936	-0.415607	-0.187052	-0.151708	-0.326954	-0.250401	-0.210024	-0.309021	-0.178629	-0.424629	-0.237524	-0.120157	-0.27829	-0.143338	0.36238	-0.223661	-0.0959543	-0.0826963	0.0906194	0.118623	-0.0933086	0.202055	0.329396	0.388738	0.437795	0.237619	0.0852986	0.196252	0.215194	0.222866	0.212889	0.188972	0.103266	0.427316	0.0514734	0.176665	0.29113	0.353713
GSM358575	0.37929	-0.200654	-0.331535	-0.240531	-0.453052	-0.277601	-0.0111668	-0.324168	0.259181	0.167793	-0.0555388	0.00266067	0.257325	0.201133	0.544052	-0.321406	0.509565	0.342906	0.0876474	0.224588	0.153139	-0.110131	0.315183	0.0587494	0.154173	0.324638	0.154284	-0.173153	-0.150189	-0.155899	-0.431818	-0.0929857	0.544561	-0.142817	-0.345772	-0.378124	0.0306177	-0.347585	-0.325485	-0.29089	-0.356129	-0.0529886	-0.325936	-0.0376638	-0.330417	-0.127796	-0.0924989	-0.367032	-0.318965
GSM358576	0.129997	-0.135447	0.146905	-0.329369	-0.521116	-0.149978	-0.0896357	-0.218714	-0.162733	-0.0738995	-0.10737	-0.0430108	-0.0660532	-0.327619	-0.332088	-0.347678	-0.15949	0.312718	-0.0551883	-0.283276	-0.12934	0.171081	-0.0408477	0.347837	0.0411866	-0.601688	-0.0603026	-0.0371773	-0.12706	0.0187743	0.196198	-0.165789	-0.0639991	-0.0993493	0.0894733	0.276933	-0.128379	0.427324	0.239206	0.239168	0.260438	0.193879	0.380959	0.220527	0.114945	-0.30104	-0.220269	0.297277	-0.0322177
GSM358577	-0.419719	-0.418694	0.06009	-0.513386	-0.585415	0.0469906	-0.467366	0.00494617	-0.289184	-0.342655	-0.0914471	0.0185981	-0.197048	-0.367932	-0.397603	-0.329525	-0.357903	-0.179942	-0.00582688	-0.342991	-0.314828	-0.246049	-0.275668	-0.18809	-0.211952	-0.572494	-0.272479	-0.263423	-0.307152	-0.214349	-0.132377	0.0213336	-0.116549	-0.128483	0.0752322	0.0860516	0.165008	0.378633	0.0769613	0.136132	-0.0233745	0.0638279	-0.0292166	-0.0280617	-0.118471	-0.304482	-0.10224	0.0995368	-0.0672481
GSM358578	0.00191264	0.0547715	-0.0426694	-0.593747	-0.483376	-0.245338	-0.300422	-0.196587	-0.314003	-0.514668	-0.236886	-0.219547	-0.293165	-0.158936	-0.467429	-0.259865	-0.0708107	-0.441513	-0.289502	-0.321568	-0.355913	-0.436466	-0.431549	-0.383311	-0.356124	-0.452532	-0.318726	-0.206817	-0.395214	-0.0436475	-0.381049	0.06923	-0.27029	0.0292559	0.330234	0.302466	0.0112454	-0.0521964	-0.0817324	0.0869184	0.149623	0.117476	-0.0222269	0.131899	0.124927	-0.243608	0.110416	0.340414	0.0993922
GSM358584	-0.573575	-0.313111	-0.386902	-0.514007	-0.255899	-0.140906	-0.268023	-0.353339	-0.217305	-0.482001	-0.217937	-0.16187	-0.456165	-0.416881	-0.672207	-0.350351	-0.564212	-0.469503	-0.488166	-0.462943	-0.542971	-0.516541	-0.568278	-0.627027	-0.622283	-0.584354	-0.372665	-0.345752	-0.424138	-0.0206154	-0.368615	-0.350684	0.08143	0.155885	0.47581	0.370508	0.404828	0.477669	0.407755	0.395729	0.41679	0.386163	-0.048585	0.294871	0.335108	0.312036	0.196336	0.418173	0.285922
GSM358587	-0.597913	-0.606517	-0.318021	-0.0900766	-0.19954	-0.486284	-0.31682	0.14693	-0.261937	-0.356671	-0.0831538	0.0658316	-0.166253	0.207046	-0.0460781	-0.192609	-0.397158	-0.419748	-0.410962	-0.253408	-0.22704	-0.511173	-0.180085	-0.628086	-0.471206	-0.322389	-0.451137	-0.132006	-0.388845	-0.422776	-0.461948	-0.31535	-0.361474	-0.0334153	-0.0817229	0.0451774	0.0847331	-0.438649	0.023524	-0.0127745	-0.168299	-0.0173545	-0.103273	-0.171113	-0.298977	-0.469126	-0.317967	-0.18732	0.0090378
GSM358590	-0.576087	-0.396062	-0.252699	-0.434707	-0.218709	-0.572673	-0.599255	-0.391388	-0.260965	0.449019	-0.295016	0.0146297	-0.160725	-0.265698	-0.0066396	-0.341618	-0.489647	-0.475521	-0.405298	-0.499439	-0.361485	-0.440977	-0.377478	-0.438156	-0.268686	-0.498563	-0.415816	-0.228022	-0.299804	-0.267244	-0.575301	-0.505216	-0.40469	-0.0183336	0.139302	0.46981	-0.0257922	0.369782	0.256425	0.278223	0.272157	-0.390635	0.0241916	-0.363689	-0.341661	-0.213184	-0.013287	0.0401426	-0.151635
GSM358591	-0.065819	-0.257936	0.274882	0.0405554	-0.228673	-0.459743	-0.249267	-0.0171036	0.105195	-0.0520202	-0.130005	0.0427939	-0.189422	0.140945	-0.188424	-0.161688	-0.383037	-0.314503	-0.421827	-0.154135	-0.172741	-0.170113	-0.227598	-0.44348	-0.408351	-0.365483	-0.514291	-0.02847	-0.345877	-0.186864	-0.398593	0.198163	-0.120537	0.172448	0.3845	0.151146	-0.00475046	-0.303796	0.135557	-0.158956	-0.171781	0.118098	-0.134583	-0.0607099	0.027689	-0.0678533	0.0418357	0.172844	0.311337
GSM358592	-0.437793	-0.404656	-0.0101831	-0.267807	-0.324986	-0.35941	-0.00974725	-0.318322	-0.337069	-0.23265	-0.298657	-0.385322	-0.451802	-0.437061	-0.486272	-0.356103	-0.438681	-0.148071	-0.385006	-0.43552	-0.467989	-0.450814	-0.338161	-0.445307	-0.268543	-0.545141	-0.32783	-0.316822	-0.298243	-0.234894	-0.578792	-0.00298341	-0.140405	0.0783834	0.10376	0.0688611	0.274031	0.421216	0.136534	0.2576	-0.0109988	-0.0517496	0.223056	0.127339	0.0435838	-0.0329075	0.181901	0.173755	0.25519
GSM358595	-0.688607	-0.32935	-0.0329076	-0.145251	-0.513216	-0.184001	-0.362842	-0.215545	-0.301839	-0.12591	-0.396966	-0.221133	-0.0572278	-0.372211	-0.557622	-0.404964	-0.659511	-0.572518	-0.552898	-0.441226	-0.523533	-0.55976	-0.523597	-0.613338	-0.579542	-0.627666	-0.330062	-0.261251	-0.397027	-0.378727	-0.342868	-0.245024	-0.198491	0.258338	0.456188	0.258714	0.0350716	0.237293	0.289225	0.31236	0.331288	0.34609	-0.208071	0.273726	0.0101314	0.147911	0.228674	0.497081	0.363244
GSM358596	0.300154	-0.11606	-0.034401	-0.116797	-0.119732	-0.280082	0.0730734	0.144276	-0.0991394	0.426357	0.00485364	0.0612678	0.0419622	0.156984	-0.127254	-0.226102	0.276417	-0.140898	-0.198388	-0.138816	-0.0816634	-0.447938	-0.252089	-0.517504	-0.51404	-0.538152	-0.41296	-0.169254	-0.330671	0.193894	-0.516871	0.183691	-0.217863	-0.0266317	0.306964	0.0645109	0.0339719	-0.212684	0.333446	-0.0461129	-0.0425334	0.204649	-0.263176	0.238216	0.216078	-0.225277	-0.104314	0.0520351	0.372146
GSM358598	0.25445	-0.0636178	0.132983	-0.0981982	-0.0759572	-0.10193	0.0415485	0.0412591	0.196514	-0.248255	0.054374	0.259938	0.163003	0.284151	0.136975	0.272827	0.326417	0.191452	0.262534	0.0950924	0.284969	0.194977	0.387539	0.31259	0.423291	0.297764	-0.131356	0.0774173	0.154565	0.0188775	-0.115278	0.289616	0.175524	0.15707	0.108805	-0.392766	-0.277871	-0.208961	-0.10312	-0.333337	-0.32079	0.15355	-0.0721634	-0.116807	-0.169998	0.0754239	0.109115	0.167876	0.253589
GSM358599	-0.140187	0.35719	0.0963347	-0.312884	-0.151132	0.0701607	0.122352	-0.441023	0.0443922	0.206909	-0.0998131	0.0250451	0.0397376	-0.0824196	-0.287348	-0.140833	-0.135774	-0.470277	-0.273399	-0.22814	-0.224716	-0.301422	-0.278836	-0.536454	-0.558691	0.0694652	-0.0103629	-0.116027	-0.218363	-0.283063	-0.250288	-0.181871	-0.0776558	0.263408	0.32753	0.042087	-0.231293	0.244845	0.31773	0.220953	0.357049	0.209622	0.139417	-0.187946	-0.0251075	0.00553539	0.23319	0.123367	0.252761
GSM358600	-0.477308	-0.0966818	0.0717695	-0.186272	-0.507614	-0.111796	-0.148694	-0.299583	-0.0475285	0.43707	-0.257436	-0.388182	0.0721865	-0.208713	0.0232763	-0.194492	-0.0562675	-0.395935	-0.369665	-0.193892	-0.247797	-0.426459	-0.404559	-0.572191	-0.518212	0.235171	-0.0245374	-0.172948	-0.240023	-0.0706219	-0.494392	0.254281	-0.235293	0.141834	0.223176	0.195206	0.375142	-0.0904574	0.0312889	0.109526	0.0762654	-0.0743058	-0.18649	0.0860492	-0.22161	-0.128782	0.131007	0.13446	0.321705
GSM358601	-0.430958	-0.309207	-0.234294	-0.318149	-0.591307	-0.26618	-0.344982	-0.4797	-0.27078	0.556338	-0.289782	-0.319617	-0.101719	-0.293302	-0.088874	-0.334219	0.184931	-0.0351323	-0.322342	-0.135218	-0.0463253	-0.406234	-0.392121	-0.386024	-0.2404	0.381595	-0.0670812	-0.193996	-0.238749	-0.264139	-0.222332	-0.292674	-0.119835	0.113187	0.221222	0.152982	0.13066	0.115427	0.150472	0.250196	0.272913	0.0826382	-0.150215	0.296876	-0.084792	-0.386992	-0.0374938	0.0620189	0.224065
GSM358602	-0.339852	-0.0861774	0.213355	-0.253551	0.193359	-0.344	0.179738	-0.300103	-0.366171	-0.36397	-0.259434	-0.227725	0.10216	-0.250967	-0.593483	-0.270677	-0.443644	-0.464195	-0.344787	-0.149991	-0.423531	-0.473573	-0.457113	-0.40994	-0.459962	-0.581343	-0.436407	-0.233188	-0.222899	-0.0673305	-0.457973	-0.124095	-0.3554	0.0431217	0.246744	0.320158	-0.140766	0.321185	0.389264	0.393083	0.455492	0.149364	0.134448	-0.191088	-0.0717654	0.265836	0.250491	0.0390301	-0.0806026
GSM358603	-0.178361	-0.3986	-0.0277882	0.165574	-0.0791996	-0.122329	0.297252	-0.236834	-0.0909909	0.526083	-0.195738	-0.0886687	-0.193291	-0.233341	-0.324938	-0.266833	-0.264676	-0.242079	-0.422031	-0.295972	-0.232646	-0.058923	-0.131488	-0.124066	-0.238585	-0.248389	0.130595	0.0261512	0.0962913	-0.0241393	-0.231339	0.0376715	0.404165	0.0849861	-0.189998	0.0173869	0.245205	-0.18722	-0.183872	0.0982723	0.282262	0.10596	0.18606	0.0864809	0.236804	-0.00500577	-0.107946	0.0175607	-0.286721
GSM358604	-0.100598	-0.292219	0.0653947	0.118593	0.238774	0.118323	0.130483	-0.15679	-0.238218	0.102505	-0.144189	0.0545765	0.0716686	-0.0340303	-0.196766	0.0721838	-0.207868	-0.35192	-0.283644	-0.0611859	-0.341727	-0.324766	-0.0595904	-0.312212	-0.212026	-0.454124	-0.133737	0.00798777	-0.147739	0.277028	-0.139308	0.147432	-0.00691374	0.210723	-0.00992302	-0.257185	0.119504	-0.0429231	0.0562625	0.0212828	0.177052	0.223478	0.0287034	0.285776	0.381524	-0.0769538	0.148743	0.177532	0.0966541
GSM358607	-0.595336	-0.188396	-0.15197	-0.366748	0.0871074	0.336374	-0.188138	-0.310739	-0.222484	-0.240013	-0.301065	-0.04684	-0.27427	-0.319072	-0.356755	-0.403951	-0.709028	-0.266684	-0.421652	-0.423045	-0.377677	-0.345613	-0.402999	-0.271228	-0.256556	-0.390225	-0.178411	-0.22739	-0.266819	-0.283633	-0.514031	-0.134683	-0.120686	0.085578	0.388723	0.204364	0.0772181	0.135842	0.155774	0.283243	0.38514	0.264119	0.234741	-0.0857096	0.0759861	0.0158576	0.0876822	0.0749829	0.0541445
GSM358608	0.0759586	0.218153	-0.0900268	0.267658	-0.142774	0.358233	-0.25824	0.0787332	0.128475	0.423724	0.0769187	0.148157	-0.102233	-0.0224969	0.0334113	-0.0862332	-0.478216	-0.0720945	-0.087069	0.073256	0.19856	0.187935	0.0564269	0.29579	0.0394408	-0.0747651	0.410328	0.0807777	0.250662	-0.235028	0.14168	-0.280819	0.146728	-0.250168	-0.372465	-0.429134	0.0739661	0.327264	0.329138	0.0636111	0.331993	-0.236708	0.172504	-0.296242	-0.135069	-0.113377	-0.287117	-0.331948	-0.117878
GSM358611	0.522439	0.244043	0.146823	-0.327632	-0.146659	0.120434	0.0693471	0.167313	0.128624	0.340299	-0.153758	-0.019502	0.0228164	0.123064	0.316001	0.216187	0.433066	-0.337367	-0.0961908	0.176743	0.0286494	0.036681	0.163611	-0.253515	-0.101711	-0.323413	0.0945167	0.0219466	0.0539092	-0.0689459	0.0912138	0.0610834	0.188835	0.171488	0.280409	0.407338	-0.234358	-0.365347	-0.241788	-0.178442	-0.405657	-0.135156	-0.125385	0.0325371	0.133401	0.186207	0.215161	0.23244	0.258446
GSM358614	-0.413248	-0.44714	-0.0734545	-0.194758	-0.565002	-0.0209703	-0.220452	-0.357566	-0.317097	-0.558248	-0.121887	-0.101737	-0.0713045	-0.291205	-0.479641	-0.248314	-0.175789	-0.134104	-0.21004	-0.245381	-0.335693	-0.400693	-0.394751	-0.332061	-0.290697	-0.21242	-0.220214	-0.252723	-0.180275	-0.209033	-0.314448	-0.229056	0.0303959	-0.000459421	0.238241	0.0461182	-0.305193	0.379519	-0.00228284	0.170209	0.248351	-0.207061	0.211425	-0.0498327	-0.192629	-0.00861378	0.105368	0.363142	-0.116924
GSM358621	-0.621945	-0.489986	-0.26436	-0.484339	-0.512154	-0.500055	-0.279316	-0.109183	-0.437898	-0.447451	-0.0527323	0.101936	-0.189991	0.0922105	-0.256595	-0.305854	-0.497345	-0.507298	-0.453716	-0.397973	-0.341805	-0.589606	-0.391622	-0.658619	-0.573744	-0.397847	-0.409385	-0.165354	-0.388478	-0.196804	-0.458837	-0.378004	-0.364139	0.0796854	-0.209467	0.255443	0.037369	-0.415979	0.259663	0.190576	0.171712	-0.256765	-0.182109	-0.0169016	-0.230234	-0.391925	-0.292778	-0.173048	-0.249487
GSM358622	-0.442005	-0.0127048	0.00305994	-0.232892	0.188491	0.243545	-0.0489694	0.0981228	-0.207646	-0.618969	-0.243572	-0.157512	-0.42931	-0.367519	-0.562822	-0.331329	-0.451318	-0.252699	-0.396679	-0.35331	-0.440864	-0.327275	-0.389618	-0.318184	-0.255042	-0.654394	-0.435059	-0.183775	-0.346161	-0.305613	0.233763	-0.0279932	0.112344	0.0908115	0.378636	-0.2799	-0.0572133	0.214856	0.370043	0.307681	0.458524	0.233888	0.14858	0.190618	0.134242	0.216544	0.131535	0.443665	0.290795
GSM358624	-0.204879	0.0187296	-0.0202286	-0.307783	-0.13938	0.264629	0.264201	0.0286432	-0.00350441	-0.571017	-0.095324	0.130583	-0.310505	-0.146221	-0.391879	-0.248136	-0.50741	-0.268287	-0.207918	-0.287028	-0.293027	-0.341192	-0.310018	-0.469353	-0.351949	-0.209742	-0.332874	-0.202201	-0.247243	0.0355155	-0.229289	0.0872779	0.260136	0.25569	0.420673	0.346949	-0.16209	-0.256937	-0.172125	0.0971623	0.162628	0.221854	0.037772	0.0144507	-0.0174661	0.42368	0.372044	0.408527	0.288882
GSM358625	0.052675	-0.181907	-0.221067	-0.341409	-0.537115	-0.484261	-0.48929	-0.00434123	-0.274611	-0.537143	-0.199572	-0.0758526	0.0348488	-0.113024	-0.261771	-0.261334	-0.306683	-0.372066	-0.263036	-0.343207	-0.222578	-0.238548	-0.357532	-0.449314	-0.485289	-0.518724	-0.0272468	-0.0884101	-0.186852	-0.383775	-0.427188	-0.274763	-0.207537	0.00383794	-0.101007	-0.353289	-0.420249	-0.0749556	-0.202726	0.146788	0.0104446	-0.423142	-0.332456	-0.386373	-0.340823	0.0369157	-0.0938162	-0.225839	-0.199511
GSM358628	0.114431	-0.386678	-0.296908	-0.259554	-0.10915	-0.187729	-0.194939	-0.131339	0.0904451	-0.249418	-0.0387331	-0.0990166	-0.228171	-0.0658691	-0.0498766	0.0791623	-0.00105679	0.268383	0.0622294	-0.151183	-0.0736374	-0.0497509	0.172372	0.379217	0.414214	-0.484742	-0.301322	-0.0953771	-0.0704406	0.126011	-0.117515	-0.308118	0.321485	-0.0373201	0.120597	0.158198	-0.288321	-0.145419	-0.177398	0.0243413	0.152899	-0.233467	0.0233319	-0.123932	-0.24363	-0.150859	0.233691	0.0966709	-0.0781529
GSM452552	-0.470539	-0.354133	-0.298373	-0.514228	-0.563789	-0.301744	-0.364527	-0.348855	-0.213208	0.252771	-0.145095	-0.00940178	0.142317	0.102886	0.158089	-0.0710939	0.255655	-0.15662	-0.210683	-0.00729871	-0.141659	-0.368226	-0.0443991	-0.255491	-0.18366	-0.210616	-0.370602	-0.279775	-0.357857	-0.143752	-0.183526	0.256247	0.0122627	-0.268556	-0.284948	-0.42695	-0.203462	-0.165116	-0.298389	-0.0652017	-0.13359	0.17793	-0.283678	0.18271	-0.187947	-0.265435	-0.0210473	-0.192697	-0.0724584
GSM452557	0.097798	0.288604	0.087234	0.541835	0.037552	0.146082	0.200998	0.0825285	0.513026	0.335235	0.104143	0.171731	0.0571997	0.222106	0.726465	0.263767	-0.126101	0.151566	0.206846	0.298976	0.247537	0.399966	0.383317	0.354843	0.0958206	0.411385	0.408614	0.273997	0.232149	0.0748654	0.281356	-0.162043	0.1335	0.0623272	-0.0542067	-0.109683	-0.0839924	-0.0580976	-0.17138	-0.235938	-0.31853	-0.368557	-0.0387147	-0.0792176	0.0907999	-0.130038	0.0396879	-0.231065	0.0501438
GSM452558	0.396904	0.482685	0.131246	0.307388	-0.354324	0.00249911	-0.190821	0.138674	0.0502163	0.464318	0.185553	0.117669	0.206608	0.390081	0.540573	0.424656	0.359942	0.153855	0.296239	0.415689	0.276389	0.142449	0.209406	0.101755	0.293852	0.234639	0.186059	0.161027	0.187627	0.236132	0.275068	0.162246	0.189796	0.209109	-0.0609139	0.22095	-0.0220172	-0.388246	-0.249401	-0.262384	-0.342543	0.136546	0.0536856	0.199737	0.0388196	-0.192739	0.106679	-0.0564486	0.09201
GSM452578	-0.457924	-0.324894	-0.192924	-0.34512	-0.681568	-0.472239	-0.232293	-0.446631	-0.24849	0.0729699	-0.225654	-0.126468	0.105364	-0.076384	-0.245143	-0.204091	0.141914	-0.400306	-0.0953807	-0.202443	0.0150785	-0.424508	-0.27308	-0.393815	-0.383273	-0.151497	0.0383083	-0.24792	-0.285416	-0.36544	-0.368758	-0.209386	0.312929	0.106192	0.219224	0.136685	-0.250586	-0.0514846	-0.0604108	-0.00640738	-0.0606577	-0.247323	-0.30856	-0.170882	-0.352005	-0.0286682	0.0443341	-0.138829	-0.104142
GSM452583	0.22087	0.389788	-0.131061	0.0234801	0.193965	-0.044253	0.387726	-0.146006	-0.182306	-0.468405	0.0166496	0.0292582	-0.265982	-0.00418404	-0.201064	-0.119734	-0.447729	-0.0495881	-0.275808	-0.19766	-0.320461	-0.227363	0.122388	-0.19905	-0.0722028	-0.198385	-0.128262	-0.0328538	0.0590134	0.0887266	-0.441154	-0.131395	0.0384339	0.297387	0.361735	0.249492	-0.215264	0.0122705	-0.122904	0.0686864	0.224871	0.158674	-0.00420494	0.150764	0.381743	0.304657	0.15902	0.420528	0.385887
GSM452592	-0.572265	-0.58661	0.252724	-0.226045	0.278567	0.0601657	-0.404983	-0.171364	-0.199283	-0.283324	-0.201843	-0.140226	0.144844	-0.249959	-0.111755	0.0336164	-0.060036	-0.0836906	-0.0742903	-0.105817	-0.161664	-0.256229	-0.252893	-0.135184	-0.140626	-0.155977	-0.15941	-0.0801251	-0.183131	-0.179161	0.0254109	0.152108	-0.0565578	0.0600573	0.334899	-0.0393134	-0.096742	0.0691279	-0.196185	0.180473	0.132058	-0.0439339	0.0224533	0.00363068	0.115778	0.279624	0.136093	0.427449	0.251267
GSM452599	-0.459571	-0.529958	-0.0440759	-0.504139	-0.33476	-0.13385	-0.292821	-0.0290852	0.031901	0.315448	-0.135418	-0.109455	0.0203109	0.134548	0.154538	-0.180028	0.11875	-0.456507	-0.205835	-0.0381452	-0.0982516	-0.374534	-0.123827	-0.462585	-0.489686	-0.0668872	0.155266	-0.0640006	-0.0574165	0.0482451	-0.264718	0.145783	0.252161	0.175216	0.0624638	-0.0885899	-0.216915	-0.16263	-0.238051	-0.0210702	-0.148406	0.258677	-0.0352007	-0.173683	-0.350987	-0.204654	-0.236512	-0.119388	-0.0882339
GSM452606	-0.375957	-0.107722	0.0663228	-0.520898	0.379587	-0.0768686	-0.182075	0.156557	-0.0663663	0.38462	0.230471	0.243689	-0.207025	0.109042	-0.156372	0.101066	-0.00772318	0.32353	0.226509	0.26841	0.121634	0.091352	0.241538	0.350806	0.435477	-0.113364	-0.158268	0.0365522	0.0210975	-0.234918	-0.0832524	-0.189116	0.151469	-0.140351	-0.116785	-0.317882	0.0909115	-0.134645	0.0137623	-0.000126539	0.0859395	0.0311222	-0.0908789	-0.15843	-0.280641	0.139878	0.24302	-0.0814101	-0.0475534
GSM452609	-0.519841	-0.384057	-0.324184	-0.173427	-0.507032	-0.109927	-0.287396	-0.169752	-0.30235	-0.138277	0.1072	0.0204776	-0.0106782	-0.0411806	-0.510501	-0.301498	-0.312559	-0.399435	-0.112549	-0.377633	-0.348415	-0.314709	-0.366217	-0.314205	-0.321879	0.0824135	-0.305972	-0.193633	-0.318398	-0.308958	-0.384002	0.0730369	-0.0975319	0.275283	0.350535	0.403688	0.229617	-0.12129	0.0247873	0.239237	0.208758	0.0740036	-0.347814	-0.00200757	0.0149689	-0.0856845	-0.230564	-0.123991	0.196178
GSM452610	0.174672	-0.42849	-0.0210505	-0.299029	-0.125067	-0.114871	-0.0397966	0.265287	0.0280538	0.120689	-0.190911	-0.142923	-0.287197	-0.104371	-0.32777	-0.0634766	-0.517448	-0.300305	-0.302766	-0.104641	0.0384629	0.0646871	-0.0697312	-0.265721	-0.303107	-0.386972	0.112493	-0.0713448	0.0438442	-0.273501	-0.524046	-0.167914	0.0922044	-0.0873144	-0.125422	-0.0758309	0.00925414	0.361598	0.173079	-0.0484685	0.0597952	0.265604	-0.140942	0.089723	-0.0773572	0.0370567	-0.122025	0.0556107	0.0667801
GSM452611	-0.462958	-0.141531	-0.222135	-0.136409	-0.368071	-0.118255	-0.205982	-0.312751	-0.564126	-0.507758	-0.185641	-0.0944312	0.141208	-0.10753	-0.653582	0.114217	-0.0560351	0.166536	0.12534	-0.241021	-0.103458	-0.304959	-0.0757554	0.0766131	0.10706	-0.604486	-0.265267	-0.185226	-0.238392	-0.248302	-0.131782	-0.237534	0.18374	0.179095	0.248085	0.134337	-0.0398845	0.0732744	-0.0105347	0.19261	0.189864	-0.0822395	-0.119277	-0.104006	-0.20386	-0.0595055	0.241322	0.0024854	0.099022
GSM452615	-0.597885	-0.120452	-0.159224	-0.310442	-0.373086	-0.001777	-0.471374	-0.180761	-0.29212	-0.00295193	0.0499646	0.00484588	-0.110412	0.0216445	-0.367355	-0.124495	-0.199318	0.0758013	0.178164	-0.153401	-0.140124	-0.352629	-0.151909	0.261302	0.213371	-0.447087	-0.128314	-0.101468	0.0449728	-0.21085	-0.270425	-0.16697	0.0463302	-0.265115	-0.273778	-0.265923	0.134223	-0.117385	-0.206335	0.0762795	0.26365	-0.204362	-0.213632	-0.316568	-0.313526	-0.110099	-0.0817978	-0.198331	-0.145785
GSM452628	-0.440817	-0.488296	-0.291164	-0.610681	-0.553272	0.0495103	-0.346908	-0.305203	-0.476305	-0.148193	-0.27495	-0.24716	-0.079488	-0.181105	-0.482976	-0.24292	0.0918847	-0.423397	-0.219167	-0.271998	-0.290556	-0.534557	-0.469626	-0.531623	-0.42424	-0.634624	-0.515806	-0.361022	-0.457342	-0.409374	0.0179253	-0.450382	-0.249145	-0.125402	-0.210443	-0.221136	-0.0439993	-0.175403	-0.0219842	0.143457	0.16834	-0.23206	-0.014942	-0.129139	-0.221595	-0.180634	0.0484197	-0.267501	-0.330629
GSM452629	-0.539807	-0.361106	-0.364202	-0.311945	-0.427244	-0.446021	-0.19335	-0.419513	-0.340036	-0.694271	-0.378367	-0.37912	-0.5285	-0.48483	-0.720561	-0.414481	-0.500479	-0.521608	-0.562548	-0.545346	-0.564027	-0.565695	-0.641437	-0.689052	-0.649757	-0.665001	-0.48986	-0.35043	-0.423944	-0.432696	-0.6217	-0.324312	-0.285276	0.111672	0.277709	-0.00325366	0.131928	0.364756	0.459164	0.39188	0.408487	-0.0930126	-0.0525091	0.068113	0.177236	0.0872994	0.275286	0.275207	0.0583739
GSM452630	0.322919	0.415822	-0.00180481	0.0252165	-0.368553	-0.591073	0.0657706	-0.106871	-0.236165	-0.732571	-0.098769	-0.191996	-0.425835	-0.375981	-0.637811	-0.192319	-0.329484	-0.331316	-0.547279	-0.528923	-0.516985	-0.518896	-0.562985	-0.697317	-0.626634	-0.559258	-0.562001	-0.265427	-0.368783	-0.373682	-0.469398	-0.0137294	-0.264495	0.254299	0.450071	0.225367	0.269148	0.278365	0.20541	0.230055	0.270917	0.26623	0.0882758	0.26846	0.279073	0.197335	0.157979	0.430096	0.368738
GSM452631	-0.396015	0.257303	0.120393	0.157004	-0.195427	-0.409962	-0.104579	0.0421994	-0.19988	-0.763035	-0.167777	-0.222224	-0.46142	-0.397598	-0.582988	-0.267426	-0.636879	-0.487042	-0.533437	-0.48828	-0.576818	-0.468305	-0.611803	-0.67449	-0.644599	-0.226232	-0.543929	-0.299297	-0.277285	-0.362609	-0.38371	-0.0871865	-0.342136	0.295791	0.345011	0.190638	0.352417	0.338944	0.473535	0.316605	0.441198	0.11616	0.191363	0.154794	0.438004	0.354332	0.209406	0.335536	0.316767
GSM452632	-0.032751	0.113354	-0.0611482	-0.12571	-0.47675	-0.552177	-0.202521	-0.313458	-0.137016	-0.633681	-0.161414	-0.211669	-0.488998	-0.320116	-0.601911	-0.232167	-0.384601	-0.396755	-0.492817	-0.506491	-0.483052	-0.4401	-0.576015	-0.629918	-0.552047	-0.479162	-0.61146	-0.212624	-0.306456	-0.338847	-0.443192	-0.308736	-0.223695	0.128747	0.280653	0.193462	0.110535	0.47427	0.278344	0.353196	0.320752	0.00651263	0.018576	0.224861	0.455751	0.29107	0.264511	0.287693	0.178527
GSM452633	-0.11375	0.643381	0.149881	0.440009	0.106474	0.0488994	0.0534586	0.249973	0.340724	-0.52003	0.0416711	0.0148049	-0.215795	-0.185674	-0.146191	0.08752	-0.0562637	0.22194	-0.154024	-0.131509	-0.162072	0.0785533	-0.346275	-0.28296	-0.235806	-0.0010031	-0.243201	-0.0247273	0.0125428	-0.269708	0.0382398	-0.026962	0.244595	0.0699231	0.295869	-0.124522	0.32716	0.37905	0.174613	-0.0334331	-0.0645215	0.351809	0.176676	0.337229	0.405316	0.277295	0.282656	0.25682	0.389573
GSM452634	-0.138121	0.348447	-0.053025	-0.220154	-0.517643	-0.618114	-0.134847	-0.312788	-0.204604	-0.748382	-0.162928	-0.252949	-0.328918	-0.315993	-0.61378	-0.280415	-0.647267	-0.509886	-0.536027	-0.468457	-0.532652	-0.53244	-0.554685	-0.695671	-0.627509	-0.408134	-0.515165	-0.245662	-0.339639	-0.245942	-0.509935	-0.071097	-0.270677	0.256232	0.378483	0.167047	0.251657	0.387418	0.34811	0.402051	0.387369	0.0646467	-0.091409	0.252387	0.397392	0.254592	0.216754	0.421655	0.338477
GSM452635	-0.280887	0.406349	0.121959	-0.0487099	-0.471365	-0.406036	-0.0131172	0.076315	0.113466	-0.552346	-0.0655335	0.0390717	-0.326439	-0.275068	-0.235902	-0.11445	-0.606959	-0.435006	-0.430172	-0.420032	-0.48842	-0.308711	-0.502196	-0.58347	-0.563918	-0.128616	-0.464656	-0.213242	-0.239196	-0.285735	-0.401867	-0.183586	-0.0228507	0.285375	0.167518	0.272804	0.357155	0.175302	0.413042	0.215913	0.0408982	0.255079	0.207264	0.340819	0.356474	0.311459	0.270631	0.296322	0.351483
GSM452636	-0.136115	0.342904	0.0770744	0.48722	0.320464	0.225031	0.34142	0.0492872	0.318683	-0.359	0.139613	0.122942	-0.281004	-0.118444	0.379834	0.0652689	-0.265121	-0.126957	-0.103591	-0.116063	0.139581	0.276982	0.0284432	0.0680749	-0.0926501	0.200708	-0.099727	0.11634	0.1464	0.190867	0.332899	-0.170348	0.121469	0.0838699	-0.0594346	0.25434	0.301764	0.472646	0.0956551	0.168614	0.0745287	0.301556	0.175174	0.430616	0.6058	0.0689064	-0.250707	-0.0250308	0.154662
GSM452637	-0.474867	-0.322351	-0.218888	-0.267335	-0.720379	-0.619008	-0.311134	-0.321517	-0.35809	-0.7562	-0.199087	-0.185161	-0.264938	-0.348035	-0.673482	-0.376268	-0.694776	-0.603394	-0.545099	-0.563246	-0.608192	-0.642659	-0.660569	-0.739112	-0.690208	-0.611789	-0.51878	-0.332184	-0.439402	-0.43588	-0.624074	-0.280194	-0.384757	0.296194	0.424566	0.389954	0.22006	0.342315	0.372729	0.417339	0.384038	-0.0915019	0.236107	0.0523449	0.227913	0.054064	0.151499	0.334818	0.182923
GSM452638	-0.0100199	0.410419	0.186112	0.29293	0.292545	-0.495824	0.162454	-0.0275119	-0.00746016	-0.514831	-0.0839535	-0.0916642	-0.409377	-0.328309	-0.370764	-0.240081	-0.501405	-0.219697	-0.439061	-0.406711	-0.361023	-0.225442	-0.475668	-0.431873	-0.432601	-0.265316	-0.370234	-0.0683384	-0.196759	-0.160391	-0.163074	-0.220612	0.150034	0.222543	0.275346	0.260652	0.377318	0.36679	0.26633	0.201418	0.0869554	0.260944	0.15872	0.285518	0.414722	0.111832	0.220307	0.150644	0.373463
GSM452639	-0.686252	-0.517786	-0.33235	-0.24128	-0.424534	-0.449267	-0.290498	-0.0388769	-0.424246	-0.4374	-0.161284	-0.0205779	-0.181778	-0.0459103	-0.595942	-0.408227	-0.568472	-0.549545	-0.48069	-0.432181	-0.393736	-0.497358	-0.261104	-0.625497	-0.572808	-0.339571	-0.0744593	-0.125473	-0.313571	-0.366899	-0.597882	-0.41624	-0.466875	0.038137	-0.299366	0.150014	0.0223036	-0.248904	0.228251	0.214094	0.250087	-0.0564361	-0.00910212	-0.00130086	0.0927369	-0.449213	-0.357275	-0.303625	-0.130865
GSM452640	-0.196885	-0.181217	-0.11571	-0.215016	-0.228419	-0.60185	-0.249712	-0.374966	-0.290082	-0.599008	-0.288661	-0.177743	-0.581015	-0.472052	-0.608979	-0.272584	-0.5121	-0.440902	-0.520165	-0.576547	-0.550615	-0.496169	-0.576686	-0.636658	-0.636403	-0.592304	-0.509009	-0.230742	-0.400479	-0.407773	-0.282399	-0.365338	-0.492733	0.330966	0.301529	0.409538	0.232194	0.310544	0.350753	0.317923	0.298858	0.07832	0.125229	0.184918	0.37903	0.158448	0.24761	0.243036	0.186346
GSM452641	-0.471841	-0.224445	0.028684	0.0562304	-0.244877	-0.55212	-0.0107691	-0.333585	-0.268231	-0.745447	-0.190366	-0.156355	-0.501586	-0.437481	-0.67685	-0.326399	-0.685703	-0.616061	-0.549676	-0.549902	-0.603543	-0.657623	-0.659644	-0.727066	-0.695598	-0.50682	-0.531753	-0.242562	-0.416023	-0.269473	-0.616335	-0.0650645	-0.214106	0.296626	0.393674	0.293152	0.342952	0.410244	0.354059	0.436081	0.441055	0.28638	0.201349	0.32355	0.495954	0.233025	0.115009	0.393231	0.300753
GSM452642	-0.172764	0.238587	0.175796	0.143354	-0.0269054	-0.5341	-0.313051	-0.308312	0.147565	-0.65221	-0.114794	-0.157377	-0.37984	-0.287425	-0.372999	-0.110229	-0.434756	-0.36319	-0.433539	-0.448748	-0.390683	-0.461269	-0.533622	-0.587296	-0.625417	-0.254147	-0.461956	-0.180407	-0.253783	-0.133372	-0.316029	-0.357922	-0.132287	0.147345	0.417187	0.181903	0.163565	0.307145	0.446645	0.315866	0.355339	0.156947	0.125414	0.235365	0.361751	0.424198	0.22224	0.246443	0.286873
GSM452643	-0.272072	-0.187753	-0.112342	0.0874951	-0.300633	-0.307626	-0.19378	-0.284614	-0.107176	-0.703619	-0.205163	-0.191453	-0.501561	-0.413803	-0.599218	-0.144686	-0.504603	-0.204328	-0.432498	-0.548271	-0.512536	-0.312459	-0.513995	-0.503832	-0.607065	-0.548707	-0.464163	-0.18189	-0.306266	-0.390131	-0.274485	-0.282911	-0.154892	0.129173	0.276687	-0.101487	0.235389	0.597863	0.471726	0.406318	0.33216	0.0032863	0.164138	0.242989	0.540396	0.321276	0.284947	0.264042	0.245933
GSM452644	0.217437	0.4388	0.264774	0.327493	-0.273026	-0.191367	0.296775	0.0599027	0.337694	-0.681856	0.146246	-0.00192572	-0.393625	-0.128299	-0.0686693	-0.0812991	-0.0847201	-0.286105	-0.15717	-0.175889	-0.0600589	-0.123093	-0.275105	-0.0815424	-0.21498	0.0442379	-0.464854	0.0259569	0.0224883	-0.121697	0.207274	0.0360719	0.108885	0.120079	0.214463	-0.0454675	-0.00417946	0.418564	0.209247	0.174775	0.0284407	0.28238	0.253775	0.243552	0.526156	0.398249	0.0901003	0.349091	0.363607
GSM452645	0.521866	0.466523	0.325945	0.106965	0.183127	-0.658058	0.0686217	0.0101585	0.441466	-0.509659	-0.0350744	-0.226127	-0.339837	-0.276878	0.257783	0.0361661	-0.42078	-0.316528	-0.391856	-0.377599	-0.302084	-0.339777	-0.371889	-0.552973	-0.469372	-0.276227	-0.360356	-0.157708	-0.244374	-0.28723	-0.225538	-0.207787	0.0263309	0.104824	0.0441377	0.423294	0.308414	0.369202	0.219131	0.156973	-0.0225127	0.0130083	0.310485	-0.0471544	0.0849652	0.105614	-0.0205429	-0.0546264	0.0939932
GSM452646	-0.0427967	-0.307216	-0.291219	-0.388576	-0.00203615	0.0767801	0.103361	-0.0735933	-0.108783	-0.339223	-0.0548208	-0.0704251	-0.208934	-0.362851	-0.565316	-0.369214	-0.509485	-0.358079	-0.296367	-0.366767	-0.377961	-0.291898	-0.451774	-0.346104	-0.37465	-0.535639	0.0431155	-0.125175	-0.208088	-0.128373	-0.172046	-0.272576	-0.191027	-0.110855	-0.0920153	-0.0955265	0.00668638	0.30779	0.333427	0.355579	0.513398	-0.229533	-0.0834347	0.0774871	-0.0414277	0.0730898	0.00225064	0.136676	-0.145621
GSM452648	-0.0742079	-0.583353	-0.0863566	-0.285163	-0.396156	-0.587582	0.210577	-0.0467522	-0.38201	-0.597216	-0.338501	-0.139001	-0.30795	-0.280926	-0.596181	-0.0502005	-0.497852	-0.489569	-0.504253	-0.46298	-0.447559	-0.44608	-0.39395	-0.614989	-0.501998	-0.497454	-0.26442	-0.1797	-0.239868	-0.293491	-0.478777	-0.319256	-0.293266	0.23789	0.0892651	-0.0738395	-0.195314	-0.296395	0.192203	0.214614	0.0246284	-0.300782	-0.326041	0.019365	0.0857464	0.075361	0.0104667	0.0832896	0.187539
GSM452649	-0.267182	-0.648074	-0.40772	-0.327487	-0.289615	-0.162741	-0.0126292	-0.0166108	-0.122166	-0.482061	-0.349362	-0.317784	0.0686417	-0.194626	-0.555445	-0.117557	-0.0741076	0.144126	-0.250974	-0.331975	-0.214932	-0.308	-0.348862	-0.354726	-0.379712	-0.588294	-0.237349	-0.323748	-0.349837	-0.268043	-0.202309	-0.191434	0.0837514	0.060622	-0.202858	-0.130756	-0.372841	0.204424	-0.126991	0.0560217	-0.035226	-0.235784	0.137035	0.0869275	-0.167511	0.0368607	0.0598046	0.0451276	-0.0987922
GSM452650	-0.00175037	-0.503184	-0.261431	-0.126702	-0.530876	-0.261957	0.288452	-0.300373	-0.0441172	-0.535015	-0.130212	-0.266227	-0.199828	-0.42278	-0.576913	-0.195172	-0.224108	-0.109281	-0.254723	-0.426935	-0.376882	0.144083	-0.308136	-0.184202	-0.43112	-0.53384	-0.0438921	0.020788	-0.0511251	-0.314736	-0.00267405	-0.111204	-0.0177441	0.241012	0.273747	0.229708	0.0461797	0.436301	0.397727	0.233567	0.417088	-0.0607114	0.114164	0.0342798	-0.255326	0.202754	-0.0877378	0.0945886	-0.0729229
GSM452654	0.0260668	0.401459	0.28879	0.0989365	0.369808	-0.239576	0.108291	-0.0917863	-0.0130462	-0.569302	0.0408485	-0.0803946	-0.0629527	-0.198162	-0.226837	-0.136453	-0.248338	-0.243969	-0.256929	-0.290808	-0.321912	-0.0808131	-0.352803	-0.403148	-0.539982	0.145726	-0.098493	0.0294027	-0.154422	-0.120862	0.147313	0.0658765	-0.222846	0.258078	0.37805	0.356983	0.281429	0.333783	0.180851	0.285796	0.368825	0.225348	-0.00811051	0.295153	0.368252	0.271707	0.268528	0.314338	0.267228
GSM452662	-0.494964	-0.359576	-0.230635	-0.387887	-0.300562	-0.475469	-0.086516	-0.472607	-0.556165	-0.537534	-0.207163	-0.197681	-0.351725	-0.476762	-0.678111	-0.108291	-0.551659	-0.00198924	-0.363794	-0.510265	-0.467769	-0.41104	-0.536057	-0.578272	-0.482435	-0.685201	-0.455908	-0.27384	-0.412939	-0.472169	-0.567407	-0.480054	-0.502009	-0.052605	0.125655	0.232938	-0.180116	0.514592	0.424419	0.365051	0.353828	-0.330853	-0.175838	-0.186354	-0.283217	-0.0679103	0.0366277	0.0237009	-0.227751
GSM523242	0.250532	0.286048	-0.0723654	-0.33799	-0.509106	-0.521745	-0.201246	-0.0790017	0.200705	-0.763349	-0.133624	-0.0822412	-0.258541	0.0278687	0.218576	-0.124742	-0.618121	-0.460932	-0.413577	-0.317364	-0.461849	-0.545335	-0.494406	-0.556657	-0.565679	-0.495084	-0.513523	-0.252148	-0.401894	0.0857556	-0.461803	0.13043	0.155321	0.00277106	0.278479	0.315851	-0.12223	0.17083	-0.0432312	0.15171	0.0975133	-0.106059	0.0937248	-0.0620908	-0.201696	0.194423	-0.103873	0.430286	0.0886192
GSM523243	0.00371791	0.314542	-0.162118	-0.140262	-0.356667	-0.369795	-0.506288	-0.0619654	0.203558	-0.240314	-0.0455087	-0.0368835	-0.311121	0.0108733	0.293461	-0.247623	-0.644674	-0.344835	-0.402421	-0.286584	-0.448923	-0.336797	-0.324896	-0.382822	-0.348152	-0.554205	-0.508566	-0.187278	-0.34835	-0.0990242	-0.324755	0.043046	0.232891	-0.135443	-0.0562373	-0.0510999	0.0666916	0.303297	0.184081	0.238718	0.26823	0.135955	0.364157	-0.0386201	-0.264842	0.273645	0.0096504	0.319272	-0.00795762
GSM523246	0.422719	0.261757	0.0193056	-0.357414	-0.665025	-0.319351	0.0180652	-0.0805177	0.228662	-0.72614	-0.0200851	-0.109971	-0.366107	0.165716	0.0491256	-0.093545	-0.598103	-0.328226	-0.387334	-0.28908	-0.505061	-0.381545	-0.440588	-0.55876	-0.563209	-0.572643	-0.557326	-0.227203	-0.3536	0.0894935	-0.516179	0.243618	0.203588	0.0150306	0.454525	0.391285	-0.256752	0.32515	0.0594949	0.0384566	0.134933	-0.094685	0.287679	-0.0900065	-0.196517	0.112629	0.179158	0.408177	0.0832028
GSM523260	0.393626	0.347456	-0.130292	0.194882	0.152273	-0.0430143	-0.0550742	-0.0861278	0.219449	-0.412614	-0.133973	-0.214589	-0.37576	-0.102955	0.161257	-0.0250655	-0.605954	-0.20738	-0.361561	-0.25485	-0.435216	-0.330324	-0.317589	-0.465029	-0.450982	-0.472464	-0.381998	-0.281176	-0.33715	-0.184434	-0.364774	0.149728	0.271101	-0.0479055	0.480965	0.461448	-0.223065	0.165414	0.366301	0.00149736	0.308167	0.15225	0.106255	-0.0249829	-0.187927	0.0419252	0.198417	0.397406	0.141043
GSM523270	-0.0145823	0.474695	-0.130453	-0.00879034	-0.556206	-0.322664	-0.204134	-0.226147	-0.0349026	0.138998	0.00613864	-0.0525966	-0.170802	0.120588	0.389616	0.0300676	-0.668948	-0.201285	-0.278021	-0.160021	-0.380677	-0.316442	-0.214248	-0.304763	-0.287498	-0.322309	-0.438388	-0.122724	-0.0497529	0.172472	-0.378869	0.225062	0.192928	0.0397741	0.369766	0.223361	0.00610533	-0.166818	-0.16178	0.038682	-0.0442978	0.12791	0.0433326	0.125373	-0.228722	0.337611	0.223774	0.409067	0.239967
GSM523273	0.332101	0.353661	-0.09271	-0.358041	-0.258418	-0.469374	-0.178738	-0.0715796	0.163004	-0.72569	-0.13168	-0.0178189	-0.346616	0.0188725	0.272404	-0.0966116	-0.576466	-0.388862	-0.459979	-0.383611	-0.473908	-0.466216	-0.415664	-0.541502	-0.569197	-0.514166	-0.52529	-0.221078	-0.367922	-0.0543822	-0.545769	0.057423	-0.0789199	-0.0554461	0.265733	0.147255	-0.135874	0.322665	0.184571	0.106851	0.253195	0.225637	-0.0194828	-0.093491	-0.292572	0.233745	0.161867	0.39913	0.0572086
GSM523274	0.0164298	-0.205597	-0.359164	-0.341008	-0.743395	-0.530897	-0.359765	-0.183845	-0.056657	-0.706167	-0.232646	-0.305494	-0.338752	-0.160699	-0.224928	-0.215082	-0.682924	-0.518118	-0.470386	-0.52535	-0.54238	-0.609191	-0.615423	-0.711323	-0.738591	-0.600145	-0.514911	-0.277519	-0.451796	-0.102298	-0.584211	0.122574	-0.0415137	0.0234193	0.375871	0.340872	-0.207998	0.180125	0.295772	0.255374	0.182364	0.147353	0.156137	-0.131898	-0.163701	0.143374	0.27218	0.447619	-0.0186092
GSM523276	0.555185	0.162018	-0.256663	0.214826	0.167914	-0.130543	-0.229494	-0.149009	0.276793	-0.379123	-0.130719	-0.287927	-0.293897	-0.0804435	0.105023	0.0290759	-0.626539	-0.191904	-0.317609	-0.21817	-0.479841	-0.351725	-0.344984	-0.498072	-0.404635	-0.444648	-0.437274	-0.272055	-0.302665	-0.0754264	-0.22912	0.233527	0.328631	-0.0317274	0.232018	-0.00026673	-0.0975798	0.378938	0.302966	0.116692	0.247235	0.114688	0.145901	0.0200294	-0.212993	0.0546478	0.286354	0.301977	-0.0613971
GSM523280	0.161189	0.263089	-0.251323	-0.0980768	-0.573841	-0.322143	-0.236703	-0.339838	-0.0450201	0.220132	-0.0655816	-0.12374	0.0459294	0.096643	0.332632	-0.0229081	-0.527209	-0.251994	-0.257164	-0.100869	-0.375459	-0.382658	-0.184699	-0.301352	-0.213201	-0.312469	-0.233231	-0.144974	-0.131128	0.121454	-0.328358	0.272221	0.133564	-0.209248	0.112771	0.0472301	0.060516	-0.393578	-0.18524	0.019472	0.0377227	0.172322	-0.263738	0.0142976	-0.274416	-0.0132227	0.298126	0.387389	0.129447
GSM523282	0.420474	0.510981	0.0183281	-0.0394168	0.2978	-0.00993888	-0.156695	-0.188609	0.172289	-0.488785	0.258133	0.315414	-0.0508903	0.0459231	0.35988	0.0296481	0.251422	-0.0982149	0.0972387	0.171515	0.292085	-0.0754015	-0.252965	0.161688	0.00292482	0.536229	-0.267072	0.0968777	0.0576621	0.205464	0.218763	-0.211487	-0.31049	0.238169	0.293334	-0.0767403	0.124864	0.105454	0.0123074	-0.0262081	0.0515177	-0.238009	-0.0672257	0.124909	0.361757	0.245411	0.120899	0.205833	0.284664
GSM523283	0.309025	0.121925	-0.267735	-0.336841	-0.357616	-0.457659	0.0770631	-0.324882	-0.366555	-0.181868	-0.202423	-0.0560674	-0.156734	-0.401795	-0.35404	-0.0718254	-0.368636	-0.387444	-0.333692	-0.336469	-0.39272	-0.623589	-0.491125	-0.39043	-0.427444	-0.464365	-0.337366	-0.239476	-0.343426	-0.00433732	0.193769	-0.248129	-0.236107	0.203737	0.46337	0.240307	0.220598	-0.325238	0.432512	0.324033	0.481628	-0.136499	0.318701	-0.125087	0.204065	-0.0803496	0.0775633	0.245615	0.154031
GSM523286	-0.586682	-0.496192	-0.150847	-0.262057	-0.361187	-0.462991	-0.184953	-0.226363	-0.331056	-0.434619	-0.33159	-0.350937	-0.156655	-0.366305	-0.591259	-0.258765	-0.252298	-0.388568	-0.514294	-0.472029	-0.350124	-0.607412	-0.500237	-0.635012	-0.607902	-0.530005	-0.364084	-0.350413	-0.455489	-0.442356	-0.470667	-0.04238	-0.300927	0.106932	0.383144	-0.151929	0.213073	0.492383	0.371249	0.296322	0.255586	-0.0329702	-0.173795	0.144743	0.0327799	-0.116678	0.195875	0.287501	0.242741
GSM523287	0.154423	0.0956285	-0.00904285	0.290385	0.599704	0.229492	0.12772	0.151548	-0.132057	-0.553207	0.00325883	0.0808446	-0.0967116	-0.192644	-0.121363	0.020799	-0.0072102	0.169418	0.0631425	-0.0180868	0.119036	-0.0324196	-0.0866945	0.185538	0.0991502	-0.203426	-0.263405	-0.0870508	-0.0845555	0.123646	0.241991	-0.313486	-0.00872058	0.00956321	0.273802	-0.192409	0.137937	-0.321628	0.014064	0.124901	0.182972	0.10738	-0.219357	-0.1639	0.0526354	0.157676	0.105847	0.214561	0.0847936
GSM523289	-0.44449	-0.0706878	-0.00740938	-0.328105	-0.633165	-0.441013	-0.084304	-0.0603749	0.221557	0.147164	-0.0926369	0.0258707	-0.0054594	0.219096	0.403718	-0.0709996	-0.0424097	-0.276805	-0.274491	0.0142159	0.0660181	-0.30104	-0.0236309	-0.194565	-0.175059	0.429403	-0.101186	-0.113288	-0.134036	-0.27447	-0.418332	-0.230403	-0.256224	0.2198	-0.0689701	0.0768997	-0.123683	-0.152584	-0.155794	0.0438959	-0.303788	-0.362871	-0.367066	-0.10285	-0.386105	-0.0932325	0.051145	0.0140102	-0.0116797
GSM523290	-0.736642	-0.32306	-0.163655	-0.364271	-0.451962	-0.546881	-0.0129817	-0.217502	-0.258191	-0.55258	-0.163171	-0.139659	-0.247833	-0.332404	-0.558906	-0.321379	-0.284661	-0.447936	-0.493716	-0.363894	-0.370898	-0.61143	-0.544153	-0.619676	-0.555612	-0.62679	-0.42814	-0.206422	-0.418313	-0.37409	-0.570563	0.0951106	-0.199287	0.232122	0.496656	0.228062	0.294488	0.421958	0.154493	0.159405	0.109162	-0.0465047	0.127366	-0.0734024	-0.0958947	0.150206	0.265142	0.393672	0.284583
GSM523291	-0.328028	-0.112313	-0.182941	-0.136823	-0.200315	-0.0626077	-0.130005	-0.0316113	0.0212139	-0.102433	0.112408	0.0839503	0.11728	0.0563892	0.132302	-0.178337	-0.104524	-0.325282	-0.283928	-0.100016	0.00451835	-0.16955	-0.137089	-0.397114	-0.36589	0.05821	-0.0187073	0.0295287	-0.0971941	-0.180352	-0.313221	-0.117291	-0.136055	0.238695	0.17487	-0.035533	0.164841	0.327797	-0.102976	-0.0409323	-0.122924	-0.106117	0.174677	0.151825	0.351047	0.137125	-0.0292118	0.136435	0.154534
GSM523295	-0.56831	-0.584294	-0.232756	-0.15546	-0.427771	-0.0252141	-0.183816	-0.241366	-0.273211	0.473855	-0.195104	-0.179614	0.0423542	-0.261832	-0.463209	-0.272138	0.268839	0.234742	-0.0599172	-0.133815	-0.00882875	0.149912	-0.0679641	0.0945476	0.118837	-0.232469	0.358754	0.0821118	0.0141622	-0.341998	-0.257859	-0.290373	-0.30176	0.0230473	0.153126	-0.0480998	-0.0704435	0.151414	0.155707	0.0965607	-0.0515359	-0.305151	-0.156558	-0.308814	-0.279757	-0.118873	-0.0873045	-0.151352	-0.107609
GSM523296	-0.273581	-0.109171	-0.318623	-0.533651	-0.434811	-0.641459	-0.406777	-0.412662	-0.404906	0.0141572	-0.123559	-0.226132	-0.287626	-0.339899	-0.409386	-0.299149	-0.299734	-0.366785	-0.469632	-0.431572	-0.370464	-0.557726	-0.466975	-0.518094	-0.514359	-0.513739	-0.336142	-0.286449	-0.344766	-0.414206	-0.340994	-0.0391596	-0.307277	0.246699	0.227009	0.203186	0.328056	0.247265	0.118578	0.282425	0.189265	-0.0620662	-0.178914	0.0791587	-0.0806719	-0.196827	-0.0707198	0.0425665	0.0152836
GSM523297	-0.21721	0.153898	-0.168536	-0.112318	0.370353	-0.0542428	0.0628759	-0.087149	0.0977497	0.29361	-0.157719	-0.115643	0.121511	0.0244177	0.426473	0.00731043	0.229357	-0.321703	-0.211472	0.105758	0.124823	-0.0778732	-0.029327	-0.315205	-0.358838	0.159716	-0.21099	0.0263991	-0.088593	-0.357181	-0.202161	-0.331973	-0.208652	0.127299	-0.113897	-0.122752	0.091802	0.250842	0.0255045	-0.164609	-0.201222	-0.0436935	-0.232487	0.139592	-0.0873096	-0.0818231	0.252613	-0.130025	0.166756
GSM523299	-0.375889	-0.239373	-0.309243	-0.219548	-0.36236	-0.393852	-0.114022	-0.194545	-0.302529	-0.493097	-0.103755	-0.204933	-0.285169	-0.299953	-0.476451	-0.260215	-0.0481196	-0.174877	-0.440125	-0.3611	-0.306673	-0.527627	-0.512198	-0.458484	-0.391396	-0.606704	-0.378602	-0.158687	-0.400288	-0.386362	-0.409509	0.0314194	-0.0750206	-0.0314635	0.310634	0.374851	0.317997	0.563785	0.372299	0.0957158	0.316269	0.0108447	-0.0833073	0.0716255	0.29665	-0.0884722	0.016318	0.106874	0.0346092
GSM523303	-0.240239	-0.448109	-0.244325	-0.418488	-0.447206	-0.445474	-0.209719	-0.459737	-0.4437	0.335623	-0.0183778	-0.0323661	0.138907	-0.211529	-0.153792	-0.0758858	-0.332658	-0.292754	-0.246248	-0.19763	-0.317066	-0.446271	-0.367108	-0.406579	-0.134	-0.0961832	0.0446063	-0.132973	-0.177703	-0.227873	-0.247286	-0.0652277	-0.332474	0.18272	0.289865	0.224101	0.274587	-0.0637715	0.178671	0.207615	0.0561257	-0.384781	0.0674622	-0.166495	-0.206355	-0.190084	0.0175011	0.0637053	0.0921217
GSM523304	-0.488852	-0.251178	-0.0567208	-0.223853	-0.336887	-0.43565	-0.057852	-0.200803	-0.325015	-0.114999	-0.0221937	-0.061667	-0.338135	-0.266231	-0.351514	-0.260612	-0.263184	-0.299152	-0.315878	-0.381586	-0.173814	-0.328075	-0.420568	-0.38653	-0.312094	-0.326852	-0.287118	-0.030637	-0.190798	-0.146387	-0.411975	-0.159137	-0.193161	0.327861	0.418866	0.307573	0.396401	0.376079	-0.0505265	0.16792	0.213918	0.26832	-0.0908357	0.0709221	0.32575	-0.150298	-0.0770177	0.0771049	0.243257
GSM523310	-0.531864	-0.674477	-0.438389	-0.547752	-0.392673	-0.647898	-0.424282	-0.236005	-0.322766	-0.298622	-0.0447722	0.0175113	-0.28414	-0.0885894	-0.294707	-0.402203	-0.574475	-0.544846	-0.459785	-0.383047	-0.285432	-0.633485	-0.32462	-0.622372	-0.485747	-0.584154	-0.397039	-0.229691	-0.387709	-0.280063	-0.525914	-0.441633	-0.397706	0.0361416	-0.183611	0.0250629	0.0359488	-0.375153	0.172987	0.301141	0.227219	-0.309836	-0.091867	-0.0769307	0.00965051	-0.495247	-0.261813	-0.332576	-0.270896
GSM523311	0.0221254	0.518431	0.380027	-0.0833474	0.23234	-0.100135	0.156544	0.294594	-0.00763952	-0.526663	0.236502	0.151772	-0.245667	-0.105768	-0.258309	-0.200212	0.159308	-0.260737	-0.0455722	-0.244087	-0.105115	-0.194984	-0.318244	-0.20413	-0.211795	-0.214476	-0.29242	0.0317843	-0.0501706	-0.102681	-0.357192	0.0709955	-0.34796	0.0857426	0.325699	0.0937618	0.383589	-0.0344444	0.097523	0.0810542	0.156759	0.299115	0.364652	0.311849	0.48432	0.145052	-0.134213	0.0762939	0.133295
GSM523312	-0.0852039	0.0262321	0.311679	-0.250201	-0.376527	-0.375296	-0.0991711	-0.368275	-0.4112	0.331015	-0.252892	-0.292481	0.0471252	-0.307942	0.169924	-0.131208	-0.0641367	-0.315565	-0.169037	-0.274004	-0.154173	-0.161772	-0.154154	-0.338912	-0.330112	0.417033	0.280385	0.000772253	0.185403	-0.163878	-0.255694	0.0121331	-0.285196	0.125152	0.176459	0.00615571	0.203659	-0.00673044	-0.234655	0.163544	0.00464431	0.18412	0.233863	0.297954	0.0304316	0.00162128	0.230806	-0.0743665	0.190265
GSM523314	-0.57082	-0.393371	-0.195401	-0.505613	-0.356753	-0.359674	-0.00871378	-0.246333	-0.202788	-0.501451	-0.0743048	-0.0588254	-0.35998	-0.271189	-0.610904	-0.317127	-0.263489	-0.406887	-0.411017	-0.302773	-0.266485	-0.537697	-0.486559	-0.558676	-0.479294	-0.456972	-0.514001	-0.271075	-0.431429	-0.395517	-0.541696	0.113843	-0.170927	0.194209	0.50997	0.389609	0.11402	0.350063	0.433445	0.170762	-0.0244291	-0.189625	-0.226145	-0.0787529	-0.150733	0.24372	0.232581	0.404083	0.347498
GSM523316	-0.46457	-0.443852	-0.142099	-0.527958	-0.679768	-0.572363	-0.311498	-0.273347	-0.343467	0.148883	-0.132149	-0.0194554	0.0854603	-0.228247	-0.292814	-0.210747	-0.146784	-0.191078	-0.263743	-0.263747	-0.153735	-0.393512	-0.405179	-0.304449	-0.296271	-0.202218	-0.233298	-0.15334	-0.362532	-0.289648	-0.364038	0.0739981	-0.125655	0.113019	-0.00470365	-0.115416	0.201175	-0.0611205	0.119724	0.157699	0.0504557	-0.136595	-0.215233	-0.124694	-0.190477	-0.247053	-0.0619799	0.0289401	-0.132313
GSM523320	-0.555004	-0.611996	-0.213062	-0.249832	-0.346725	-0.340057	-0.267329	-0.346544	-0.31572	-0.0646945	-0.1974	-0.060567	-0.12776	-0.276791	-0.465746	-0.18043	-0.195012	-0.0926688	-0.158681	-0.116153	-0.0469756	-0.398923	-0.409798	-0.252971	-0.296541	-0.445223	-0.176074	-0.155092	-0.232874	0.0368742	0.147046	-0.211417	-0.123054	0.0915782	0.397694	-0.00280906	-0.216145	0.0554004	0.22284	0.301238	0.417798	-0.124075	0.129867	-0.303626	-0.0766395	-0.0732905	-0.14062	-0.0192215	-0.134
GSM523323	0.248711	-0.395461	-0.26464	-0.28249	-0.5644	-0.396722	0.0755935	-0.210217	-0.243771	0.255321	0.0359095	0.0755591	0.371522	0.176735	0.292896	0.229823	0.429814	0.0774551	0.103711	0.198537	0.223496	-0.0347217	0.212397	0.250748	0.245015	0.510717	0.174704	-0.0487632	0.125435	-0.241955	-0.120284	-0.266852	-0.162153	-0.0560435	-0.478633	-0.222458	0.0591062	-0.320618	-0.248468	-0.0835806	-0.436913	-0.367237	-0.413975	-0.280885	-0.3015	-0.278701	-0.21746	-0.358346	-0.394761
GSM523324	-0.313213	0.214605	-0.0828309	-0.0123115	-0.153759	-0.319499	-0.00103434	0.14193	-0.0710641	0.215137	0.0622669	0.0903298	0.0822848	0.195175	0.161902	0.00205635	-0.324092	-0.085833	-0.0387187	-0.078404	0.275011	0.113552	0.125002	-0.157235	-0.0538152	0.167018	0.116961	0.150352	0.139802	-0.13132	-0.168856	0.10737	0.0131535	0.199065	0.127631	-0.0700714	0.279973	0.131365	-0.0234389	-0.18861	-0.338062	-0.0544321	0.0889539	0.307584	0.416173	0.170947	0.138138	0.159901	0.410743
GSM523327	-0.188767	0.209719	0.0467906	-0.410797	-0.526545	-0.287554	-0.0502664	-0.201134	-0.20889	0.0316408	-0.125986	-0.189529	0.0153162	0.0253271	-0.41971	-0.104326	-0.223507	-0.555915	-0.3857	-0.240919	0.166415	-0.436941	-0.379463	-0.60589	-0.58748	-0.471184	-0.012229	-0.133593	-0.285357	-0.127604	-0.39153	0.165745	0.175106	0.178399	0.41041	0.393204	-0.215226	0.0383814	0.192065	0.167876	0.207729	-0.0315976	0.013232	0.131922	0.0516687	0.112487	0.0506427	0.255154	0.0531261
GSM523330	-0.509405	0.491214	0.204356	0.0740231	0.473121	0.135209	0.203928	0.17064	0.189032	-0.310607	0.245448	0.215753	-0.139151	0.120342	-0.274679	-0.0586799	-0.184725	-0.0752699	-0.151343	0.0996879	0.125966	-0.410208	-0.247872	-0.456117	-0.413811	-0.225761	-0.254869	0.0106497	-0.235369	-0.0688142	-0.498291	0.127611	-0.089865	0.0712634	-0.144183	-0.290349	0.294445	0.0798585	0.122386	-0.025037	-0.101066	0.18007	0.145346	0.247906	0.350822	0.0569034	-0.0980506	0.0379297	0.215354
GSM523334	-0.610449	-0.471732	-0.329407	-0.458694	0.306587	0.0351481	-0.272489	-0.301839	-0.401885	0.326693	-0.17791	-0.00112718	0.119508	-0.200699	-0.297262	-0.198188	0.110396	-0.206532	-0.243786	-0.259513	-0.0808354	-0.0849702	-0.202282	-0.261971	-0.219377	-0.285481	-0.154657	-0.0200837	-0.0486425	-0.0895336	-0.0776786	-0.251453	0.0423673	-0.217605	0.0940003	-0.233492	0.0475822	0.10628	0.287563	0.140735	0.333164	0.0507634	-0.155492	-0.0235939	0.0123793	0.00572663	-0.0836668	0.217896	0.165588
GSM523338	-0.411995	0.298675	-0.174384	0.0729617	-0.106546	-0.555735	-0.202232	-0.152136	-0.187093	-0.140562	-0.0977563	-0.16037	0.0515174	-0.148979	0.156649	-0.155611	-0.208669	-0.451593	-0.370303	-0.299734	-0.124133	-0.397932	-0.375967	-0.597881	-0.538007	-0.233483	-0.192197	-0.148329	-0.283684	-0.244375	-0.442	-0.300376	-0.271866	0.224469	0.198862	-0.155805	0.27181	0.222784	0.184554	0.0880223	-0.0479268	0.214308	0.120219	0.215514	0.251367	-0.0115309	0.293353	0.0772899	0.405228
GSM523343	0.214779	-0.119161	-0.0546149	0.115477	0.345596	-0.0817387	0.295119	0.274259	-0.204171	-0.268814	0.316828	0.273865	-0.0711834	0.0755032	0.0225814	0.151738	0.307009	0.0973256	0.111283	-0.171376	0.120907	0.208453	0.191764	0.116941	0.123594	-0.143475	-0.261287	0.152935	-0.0211744	-0.0591046	0.0786507	-0.0305852	0.109871	-0.00129524	-0.136518	0.0195381	0.072301	0.169836	0.168747	-0.213837	-0.170269	0.134788	0.0935823	0.167438	0.419181	0.0113604	-0.122022	-0.217948	0.0646091
GSM523347	-0.246328	-0.330088	-0.0447719	-0.0732055	0.292213	-0.266405	-0.069019	0.0188159	-0.295472	-0.353155	0.0344035	0.261839	-0.294902	-0.323642	-0.40695	0.154985	-0.141883	-0.470374	-0.184763	-0.312337	-0.343958	-0.482713	-0.379056	-0.338066	-0.377695	-0.591619	-0.265215	-0.208383	-0.200168	-0.00785612	0.26658	-0.32812	-0.0713253	0.132066	0.27633	0.341587	0.203555	-0.175452	0.335381	0.295608	0.460161	0.0135004	0.231111	-0.0305532	0.39656	0.184582	0.0680193	0.397997	0.309301
GSM523349	0.365277	0.311681	0.0913834	-0.157953	-0.488635	-0.475447	-0.331038	-0.282704	-0.163896	0.0145177	-0.193431	-0.305858	-0.211713	-0.380219	-0.0952443	-0.149716	-0.395136	-0.376058	-0.391211	-0.355299	-0.239597	-0.150515	-0.442339	-0.439143	-0.39531	-0.169091	-0.357477	-0.180088	-0.169947	-0.322252	-0.266383	-0.358497	-0.147953	0.0306096	-0.0333338	0.068993	0.391407	0.171476	0.146843	0.201633	-0.000669401	0.0301114	-0.175226	0.156245	0.284417	-0.23539	0.0203305	-0.228658	0.174844
GSM523350	0.225351	-0.531837	-0.200348	-0.403919	-0.278424	-0.332247	0.212283	-0.1918	-0.502104	-0.0029989	-0.24082	-0.166172	-0.153126	-0.230446	-0.431456	-0.140836	-0.122936	-0.212762	-0.25072	-0.253327	-0.215281	-0.482001	-0.273073	-0.39904	-0.381288	-0.209951	-0.231405	-0.229876	-0.359736	-0.305965	-0.429784	-0.32872	-0.60738	0.148036	0.0492503	0.175194	-0.0592322	-0.209659	0.153294	0.180808	0.0522759	-0.0575085	-0.42489	-0.0837111	0.0498841	-0.238542	-0.258523	-0.218823	-0.255047
GSM523351	-0.091875	0.0487086	-0.0478583	-0.0479527	-0.246606	-0.324024	0.0929865	-0.187554	-0.212253	-0.200077	-0.0470084	0.132994	-0.220781	-0.326279	0.014565	0.193669	0.201288	-0.121279	0.00123811	5.53322e-05	-0.0786124	-0.258948	-0.242936	0.179891	0.0566774	0.0437439	-0.11383	0.0822585	-0.0641157	0.0214179	0.235658	-0.299018	-0.408031	0.228886	0.387705	0.298204	0.225694	-0.242574	0.207309	0.331248	0.401915	-0.0530984	0.167031	-0.14631	0.18532	-0.069465	-0.0870183	-0.125643	-0.0339289
GSM523355	-0.549041	-0.602112	-0.178548	-0.50621	-0.494529	-0.34459	-0.210373	-0.201751	-0.395671	0.418612	-0.162739	-0.161603	0.146673	-0.200114	-0.471211	-0.306618	0.0896036	-0.343422	-0.238795	-0.284653	0.0115111	-0.392044	-0.240045	-0.50645	-0.532184	-0.47568	0.00443583	-0.181726	-0.200665	-0.391656	-0.33805	-0.377665	-0.419802	-0.113498	0.177537	0.132357	0.00366338	0.267518	-0.101536	0.132235	-0.038711	-0.305234	-0.0742448	-0.231082	-0.0785931	0.0830888	0.156489	-0.158602	0.0475238
GSM523356	-0.475052	-0.448876	0.203027	-0.0263752	0.142693	0.159396	0.19755	0.0130504	-0.358038	-0.0510031	-0.072609	-0.175844	-0.318704	-0.394012	-0.502819	-0.238015	-0.208091	-0.170551	-0.262095	-0.386954	-0.245656	-0.185017	-0.255029	-0.386209	-0.337722	-0.195939	-0.0996649	-0.190644	-0.1491	-0.352101	-0.0747675	-0.326809	-0.151585	0.148581	0.411223	0.503479	0.389418	0.172953	0.256146	0.136869	0.209742	0.131241	0.0175423	0.206513	0.187141	0.258981	0.181422	0.343713	0.55531
GSM523358	0.21645	0.597178	0.146172	0.172995	-0.084354	0.303869	0.159553	-0.196107	-0.0407302	-0.0886465	-0.0605593	-0.139594	0.00776209	-0.121307	0.04703	0.00992395	-0.0641028	0.0664673	-0.126265	-0.282775	0.0374798	0.169542	0.104668	0.0272387	0.00775732	0.500368	0.0520999	0.163657	0.259567	-0.288284	-0.130489	-0.159587	-0.0149362	0.278993	0.212765	0.447762	0.251935	0.199463	-0.0449468	0.082439	0.0543712	0.149949	0.0502428	0.302774	0.311777	0.214923	0.141491	0.119306	0.426318
GSM523360	-0.493865	-0.0249581	-0.000649074	-0.159974	-0.44223	-0.417834	-0.164236	-0.214784	-0.257031	-0.469236	-0.106892	-0.138786	-0.362504	-0.374348	-0.564969	-0.365168	-0.458802	-0.498633	-0.503069	-0.392071	-0.405877	-0.571448	-0.496479	-0.557742	-0.528812	-0.526262	-0.414581	-0.192504	-0.480297	-0.474237	-0.402672	-0.132143	-0.238458	0.0965415	0.218493	-0.0134724	0.233892	0.439511	0.30887	0.274136	0.0375805	0.071612	0.139463	0.0629625	0.184174	0.0402893	0.378458	0.310665	0.308854
GSM523361	-0.386948	-0.385552	0.0967194	0.127696	-0.241683	-0.281542	0.0571519	-0.110404	-0.199678	-0.0865293	-0.163101	-0.283965	-0.346122	-0.365955	-0.367621	-0.215547	-0.368294	-0.223364	-0.321869	-0.394591	-0.299108	-0.294797	-0.314889	-0.437648	-0.43644	-0.343422	-0.194649	-0.156215	-0.201818	-0.308429	-0.0445321	-0.198704	-0.287901	0.142671	0.110887	-0.0230127	0.376813	0.341274	0.0656766	0.246093	0.261378	0.142934	-0.0328147	0.321713	0.299804	0.170722	0.376827	0.265058	0.363094
GSM523364	-0.547688	-0.251783	-0.230616	-0.0983866	-0.550457	-0.413156	-0.239048	-0.276447	-0.400119	-0.123318	-0.0313182	-0.00465937	-0.222992	-0.371092	-0.3356	-0.286733	-0.352429	-0.259283	-0.337901	-0.346477	-0.246437	-0.225311	-0.36643	-0.426817	-0.172567	-0.456921	-0.327923	-0.164758	-0.342879	-0.413782	-0.239799	-0.155907	-0.390132	0.229591	0.22139	-0.0761456	0.0703034	0.342107	0.166825	0.169148	0.159348	-0.163978	-0.140276	0.00956328	0.0203325	0.160167	0.196067	0.157224	0.308364
GSM523365	0.432394	0.14327	0.0669813	-0.416778	-0.489139	-0.44987	0.0608256	-0.33682	0.149705	-0.556321	-0.157508	-0.104256	-0.391983	-0.296229	-0.0954592	-0.259145	-0.316817	-0.506944	-0.471628	-0.500023	-0.398473	-0.525755	-0.512662	-0.610258	-0.637679	0.0283915	-0.29704	-0.135411	-0.148804	-0.410853	-0.354845	-0.289444	-0.184019	0.0510445	0.213564	0.358308	0.345162	0.386311	0.319959	0.270373	0.166587	0.0799083	-0.168	0.0788799	0.0961128	0.166818	0.326243	0.289694	0.380361
GSM523366	-0.133922	-0.353962	-0.00575304	-0.219196	-0.503166	-0.500211	-0.181843	-0.0870915	-0.135644	0.0601953	0.0178155	0.0430037	-0.353887	-0.144147	-0.0709738	-0.218595	-0.223375	-0.44012	-0.197895	-0.339479	-0.2237	-0.248774	-0.314926	-0.369785	-0.410576	-0.246457	-0.221778	-0.064282	-0.200953	-0.139653	-0.0201444	-0.0184587	-0.347438	0.271541	0.166155	0.361436	0.20513	-0.0340582	-0.185227	0.0909009	-0.148933	-0.217817	-0.0109752	-0.00318833	0.0255423	0.125394	-0.0795168	-0.0379322	0.156469
GSM523369	-0.21425	-0.268351	-0.0209058	-0.162082	-0.311877	-0.369658	0.0246477	-0.0575056	-0.228481	-0.365448	-0.0689667	-0.0824279	-0.152305	-0.241298	-0.329292	-0.232782	-0.180037	-0.189769	-0.413051	-0.238125	-0.0871601	-0.476389	-0.44695	-0.465308	-0.361628	-0.421893	-0.344416	-0.147365	-0.361232	-0.447103	-0.439651	0.0542082	-0.303074	0.0961642	0.0746471	-0.139205	0.161796	0.209281	0.315834	-0.0123456	-0.08188	-0.0613992	0.0107794	0.0518911	0.380778	0.0106928	0.0748452	0.220079	0.174722
GSM523370	0.292027	-0.336238	-0.112003	-0.498966	-0.511308	-0.420036	-0.130943	-0.173919	-0.23472	-0.465637	-0.0610231	0.0223838	-0.0986571	-0.133765	-0.351744	-0.12597	0.373693	-0.0384144	-0.168586	-0.252515	-0.0561488	-0.380423	-0.272398	-0.230854	-0.353717	-0.0610084	-0.199126	-0.121239	-0.159825	-0.189362	-0.368841	-0.0272546	-0.136451	0.301207	0.116696	-0.108708	-0.0573189	-0.270086	-0.279068	-0.0199417	-0.145829	-0.348107	-0.1922	-9.80191e-05	-0.191981	0.208455	0.0676802	0.101233	-0.0087849
GSM523373	-0.543846	-0.35972	-0.294536	-0.238006	-0.489581	-0.437638	-0.0254269	-0.291977	-0.34811	-0.506401	-0.170993	-0.273386	-0.312952	-0.321144	-0.618133	-0.367999	-0.460721	-0.352622	-0.521608	-0.426697	-0.378065	-0.569128	-0.588757	-0.648159	-0.651337	-0.601859	-0.408412	-0.348397	-0.468726	-0.444495	-0.602142	-0.0744777	-0.0795359	-0.0069895	0.371343	0.135988	0.232468	0.616568	0.101776	0.222415	0.105977	-0.159588	0.106504	-0.0345634	-0.0980276	-0.0163125	0.0810259	0.219801	0.141684
GSM523377	-0.07089	0.231784	-0.107829	-0.320961	0.0820105	-0.423503	-0.069145	-0.12715	-0.19439	-0.500564	-0.0177006	0.0379293	-0.443769	-0.292742	-0.471343	-0.221135	-0.17063	-0.495596	-0.427522	-0.33302	-0.2711	-0.514535	-0.505077	-0.591947	-0.58909	-0.575966	-0.374354	-0.0840817	-0.294094	-0.42062	-0.437544	-0.0410657	-0.202394	0.317098	0.304879	0.456057	0.103851	0.429006	0.274459	0.147334	0.0061064	0.0590028	0.162636	-0.0117368	0.149504	0.141077	0.326345	0.0480667	0.281655
GSM523379	0.449867	-0.143246	-0.0563296	0.316236	-0.297367	0.176926	0.109972	0.363473	-0.160137	0.234163	0.0852648	0.132974	0.19407	-0.0155487	-0.174042	0.237333	0.519569	0.53195	0.356226	0.164375	0.386109	0.400907	0.132959	0.45469	0.434186	0.171596	0.240501	0.0771845	0.134164	0.258563	0.0292052	-0.450146	-0.353364	-0.080841	-0.201915	-0.0547713	0.214988	0.0885866	0.145625	-0.0548726	-0.0209619	-0.133776	0.0492771	-0.245122	0.232407	0.071683	-0.0746426	-0.254019	-0.16609
GSM523382	0.139376	0.320429	0.107345	0.412799	0.388718	-0.0344371	0.00506138	-0.229995	-0.274263	0.0947374	-0.0529477	0.0342891	0.0353717	-0.211074	0.0308327	-0.0724672	-0.185069	-0.0178834	-0.192645	-0.161576	-0.0617936	0.0829568	-0.0394292	-0.148199	-0.219975	0.129106	-0.120255	-0.0337094	0.039298	-0.288897	0.0105544	-0.228893	-0.0275512	-0.0265927	0.102162	0.0217289	0.278025	0.15586	0.263028	0.00354269	-0.100307	0.272924	0.112179	0.349075	0.356654	0.182195	-0.022706	0.163292	0.361307
GSM523383	-0.485649	-0.370145	-0.145186	-0.35006	-0.408368	-0.490559	-0.0775912	-0.29152	-0.472545	-0.309607	-0.324389	-0.157367	-0.279832	-0.448978	-0.643911	-0.293136	-0.488394	-0.502093	-0.512051	-0.444517	-0.429655	-0.740751	-0.626959	-0.62621	-0.644687	-0.601744	-0.459057	-0.276801	-0.434998	-0.286342	-0.0734191	-0.45559	-0.262782	0.172129	0.416312	0.348374	-0.110927	-0.00414505	0.448614	0.428468	0.412494	-0.0411717	0.184726	-0.0261816	0.422473	0.187827	0.172755	0.33846	0.228247
GSM523385	-0.474054	-0.485038	-0.0744645	-0.033729	-0.328497	-0.112767	-0.0944819	-0.304169	-0.0786894	0.215857	-0.267698	-0.248699	-0.0143238	-0.271498	-0.354941	-0.0215549	-0.422645	-0.331528	-0.269556	-0.19301	-0.143082	-0.26081	-0.300354	-0.37633	-0.475383	0.0403242	-0.0417724	-0.0738537	-0.203618	-0.341711	-0.301676	-0.246156	-0.426586	0.204253	0.332982	0.196201	0.153495	0.096051	0.242156	0.221496	0.0654137	-0.0838391	-0.197984	-0.214514	-0.277048	-0.0864007	-0.113812	0.0687152	0.00378368
GSM537331	-0.48101	-0.375959	-0.334395	-0.531963	-0.599077	-0.304762	-0.409129	-0.371122	-0.271415	0.283465	-0.126437	0.00210092	0.138686	0.0980336	0.137907	-0.010973	0.282537	-0.121671	-0.198481	-0.0399474	-0.13366	-0.392971	-0.0426067	-0.209659	-0.113077	-0.211434	-0.380798	-0.286451	-0.369919	-0.0905092	-0.133597	0.217625	0.00635789	-0.234435	-0.214506	-0.339832	-0.206009	-0.169992	-0.293091	-0.0630071	-0.134342	0.20268	-0.298649	0.159583	-0.226888	-0.240707	-0.0473832	-0.196074	-0.0828386
GSM537336	0.140789	0.322084	0.0396531	0.538223	-0.0436742	0.140712	0.221216	0.0361905	0.492132	0.347674	0.0792184	0.192005	0.0708481	0.169446	0.722557	0.25991	-0.137757	0.138283	0.191891	0.32953	0.242866	0.447429	0.361543	0.376217	0.0900957	0.406123	0.396713	0.277009	0.247247	0.0679972	0.358389	-0.140614	0.124126	0.0688249	0.000103362	-0.136845	-0.0665343	0.0143453	-0.0726222	-0.197816	-0.294836	-0.387772	0.0174511	-0.045077	0.0860989	-0.130764	0.00155725	-0.252285	-0.00825912
GSM537339	0.443486	0.474998	0.134453	0.339162	-0.371937	0.0603805	-0.155443	0.138196	0.0347733	0.474532	0.207321	0.138037	0.138751	0.387446	0.571441	0.41438	0.393619	0.234015	0.309425	0.399844	0.263116	0.165388	0.237474	0.123845	0.330332	0.223751	0.180055	0.154488	0.209255	0.270499	0.364235	0.116065	0.187507	0.128545	-0.112674	0.12961	-0.0201801	-0.383971	-0.250495	-0.250164	-0.331411	0.122618	0.151169	0.222457	0.0907805	-0.158175	0.149853	-0.0773636	0.0861616
GSM537350	-0.738047	-0.491505	0.320874	0.375658	-0.330618	-0.336846	-0.169986	0.141656	-0.00633028	0.364809	-0.067093	0.0149751	-0.33916	-0.116477	-0.253221	-0.259719	0.0239001	-0.0622396	-0.251308	-0.176596	-0.156532	0.0360754	-0.110671	-0.211228	-0.0291445	-0.0888683	0.125575	-0.0514444	-0.158331	-0.0187527	-0.0741553	0.241524	-0.487356	0.212969	0.0991103	0.0593022	0.203109	0.153285	0.244144	-0.0356237	-0.141614	0.0898268	-0.0368197	0.258563	0.377528	0.0978294	0.155165	0.00959729	0.265644
GSM537359	-0.444807	-0.348577	-0.2454	-0.336202	-0.688578	-0.468266	-0.247147	-0.448373	-0.270498	0.104883	-0.213247	-0.112722	0.0371158	-0.0384479	-0.238125	-0.198996	0.202388	-0.343729	-0.0969862	-0.201	-0.0163147	-0.419287	-0.260303	-0.369934	-0.391918	-0.203892	-0.0364756	-0.249155	-0.267349	-0.33417	-0.285019	-0.213626	0.283621	0.144386	0.209467	0.160314	-0.249799	-0.0383808	-0.0643547	0.0165113	-0.0827834	-0.227186	-0.302017	-0.130318	-0.321572	-0.155115	0.0854155	-0.156569	-0.123683
GSM537364	0.198206	0.420197	-0.19585	-0.0408667	0.173965	-0.037298	0.399174	-0.118647	-0.200113	-0.426734	0.00398242	0.0437847	-0.284906	-0.0149091	-0.241353	-0.137934	-0.464151	0.0159686	-0.265932	-0.239133	-0.312185	-0.148894	0.134869	-0.145312	-0.00949565	-0.168384	-0.0201981	0.00354198	0.107247	0.125737	-0.378335	-0.10341	0.0968781	0.347398	0.36543	0.209154	-0.234166	0.0471411	-0.0290352	0.0976091	0.260598	0.0861176	-0.0128066	0.136346	0.367575	0.340904	0.210228	0.436037	0.362118
GSM537374	-0.135498	-0.489063	0.216771	-0.0680438	-0.577826	-0.146014	-0.1225	0.0550773	-0.391785	-0.387591	-0.106024	-0.0145558	-0.160478	-0.195188	-0.386811	0.223995	-0.0763567	0.014106	0.0352206	-0.216097	-0.363336	-0.33433	-0.302499	-0.0629097	-0.0141721	-0.648768	-0.236032	-0.151935	-0.154626	0.0129331	0.303994	0.0753278	0.0388932	-0.0711453	0.161926	0.340968	-0.332883	0.313939	-0.164805	0.151965	0.029035	0.171297	0.266527	0.182415	-0.0635132	-0.154662	0.147455	0.10435	-0.123192
GSM537377	-0.550778	-0.568231	0.188912	-0.0147019	0.308692	0.0921487	-0.387922	-0.230203	-0.185264	-0.269579	-0.190725	-0.152404	0.117806	-0.263166	-0.205508	-0.0197115	-0.0955446	-0.028124	-0.0937119	-0.131668	-0.194275	-0.206486	-0.244597	-0.0494004	-0.103034	-0.171583	-0.0929845	-0.0752413	-0.160794	-0.173782	0.0836202	0.119982	-0.0546637	0.0475859	0.265952	-0.0628533	-0.133044	0.055831	-0.170935	0.197491	0.170558	-0.0956135	-0.0269371	0.0212057	0.166884	0.251695	0.101913	0.385787	0.235976
GSM537385	-0.428012	-0.513735	-0.0490765	-0.510706	-0.285526	-0.101105	-0.355941	-0.14872	0.0190049	0.32297	-0.141876	-0.0557143	-0.0180509	0.0834478	0.165907	-0.178709	0.104081	-0.426323	-0.186011	-0.0050483	-0.093204	-0.376605	-0.112908	-0.410255	-0.403701	-0.110496	0.183527	-0.03981	-0.00504654	0.0323234	-0.27678	0.188723	0.194819	0.143972	0.0649424	-0.154737	-0.245655	-0.235116	-0.186657	0.0209438	-0.0913671	0.263004	-0.0521264	-0.209541	-0.400248	-0.165558	-0.240108	-0.09159	-0.0743255
GSM537397	-0.449891	0.124156	0.173646	0.202067	-0.281406	-0.0591129	0.25061	0.141467	0.00568297	0.356879	0.122537	0.180731	0.192584	0.122004	0.511847	0.195733	0.22616	0.0629674	0.216334	0.119442	0.214918	-0.0586591	0.213982	-0.107134	0.215432	0.492607	0.019766	0.121379	0.0660622	0.181893	0.238463	0.260044	0.0847825	-0.0439461	-0.099586	-0.361066	0.0643443	-0.269925	-0.209546	-0.169188	-0.0840568	-0.139941	0.165336	-0.00680471	0.0405195	-0.192373	0.000600802	-0.0412755	0.048578
GSM537398	0.0172253	0.135405	-0.0321188	-0.0689891	-0.156355	-0.254015	-0.373301	-0.344227	-0.088001	-0.220165	0.239352	0.279398	0.0990813	0.076184	0.312631	0.179625	0.0535375	-0.115095	0.186016	-0.24893	-0.164255	-0.272057	-0.341028	-0.156233	0.145186	-0.293679	-0.344023	-0.0601238	-0.100501	-0.0502786	0.299448	0.278965	0.300809	0.0440816	-0.0291585	-0.0464198	0.0424596	-0.0872467	0.00345674	0.0601824	0.0572155	-0.172935	-0.151009	-0.140738	-0.375171	-0.313302	-0.12111	-0.114752	-0.456468
GSM537399	0.566846	-0.198413	-0.181303	-0.338706	-0.126643	-0.308503	-0.182434	-0.286428	-0.37511	-0.283312	-0.0656645	0.104867	-0.112618	-0.0760407	-0.585681	0.0819486	-0.363736	-0.139986	-0.165806	-0.327469	-0.35343	-0.32081	-0.326961	-0.28371	-0.0224945	-0.656606	-0.462989	-0.21754	-0.280062	-0.0970219	0.265631	-0.0708152	0.117646	0.029774	0.346287	-0.0673799	-0.226623	0.236878	-0.0139316	-0.081022	-0.126488	-0.0850577	0.202346	-0.155698	-0.0539605	0.00449032	0.159618	0.413311	0.0464697
GSM537401	-0.357842	-0.0714145	-0.00125584	-0.53907	0.310186	-0.101861	-0.217732	0.149234	-0.0503565	0.413624	0.187859	0.238007	-0.213771	0.115815	-0.126941	0.0525229	-0.00833233	0.407634	0.199858	0.181484	0.108192	0.124568	0.208389	0.372845	0.427717	-0.178884	-0.110304	0.0821614	0.0436356	-0.183678	-0.126437	-0.289647	0.190836	-0.150915	-0.0449988	-0.291183	0.112311	-0.119505	0.00797371	0.00171996	0.149117	-0.0732389	-0.147573	-0.198612	-0.319977	0.0573596	0.157154	-0.0328651	-0.134271
GSM537405	-0.514186	-0.337387	-0.323651	-0.169734	-0.515561	-0.0287324	-0.39551	-0.253113	-0.304157	-0.068029	0.0925381	0.0523041	-0.0796765	-0.105994	-0.503897	-0.257916	-0.353111	-0.345841	-0.116225	-0.351959	-0.349314	-0.289745	-0.330306	-0.237622	-0.32446	0.102629	-0.289558	-0.1495	-0.273302	-0.31558	-0.327649	0.0389092	-0.0900594	0.24743	0.355382	0.475516	0.241493	-0.108657	0.0208578	0.25612	0.250857	0.0986262	-0.339959	-0.00148441	-0.0172999	-0.0319298	-0.245401	-0.120019	0.220131
GSM537406	0.114051	-0.444542	-0.0743733	-0.20368	-0.142526	-0.07396	-0.0211645	0.233152	0.0320762	0.163249	-0.224228	-0.153746	-0.294835	-0.157944	-0.343726	-0.0562324	-0.496372	-0.304444	-0.315256	-0.14576	0.0182866	0.112931	-0.0818739	-0.234042	-0.263691	-0.362013	0.129086	-0.0646014	0.0307649	-0.25842	-0.532566	-0.251041	0.120595	-0.107139	-0.0972975	-0.126135	0.00773092	0.255795	0.139506	-0.0696217	0.10435	0.212023	-0.164933	0.018911	-0.0563142	-0.0036239	-0.17991	0.027241	0.0631712
GSM537407	-0.444456	-0.163061	-0.215277	-0.0976537	-0.401237	-0.126667	-0.184085	-0.329068	-0.532243	-0.477656	-0.198125	-0.0958496	0.0435507	-0.129464	-0.609516	0.138031	-0.0119053	0.178772	0.115521	-0.250677	-0.140847	-0.269714	-0.0813178	0.189816	0.138871	-0.610816	-0.27141	-0.153588	-0.184533	-0.282284	-0.0953148	-0.265629	0.205135	0.153851	0.189723	0.118686	-0.102068	0.0506477	-0.0362472	0.178831	0.1907	-0.0177063	-0.123601	-0.0988849	-0.216827	-0.0898713	0.178965	-0.0734284	0.064232
GSM537411	-0.556502	-0.121644	-0.168228	-0.360363	-0.28808	0.00130059	-0.49084	-0.228076	-0.342058	0.000741443	0.0426572	0.0305777	-0.174348	-0.017641	-0.392796	-0.110867	-0.225242	0.128021	0.180412	-0.177972	-0.15228	-0.348816	-0.130741	0.269673	0.230882	-0.449161	-0.151747	-0.0803271	0.0262242	-0.125771	-0.269842	-0.178221	0.0284734	-0.244175	-0.281892	-0.152005	0.0811988	-0.0931299	-0.178561	0.109174	0.281219	-0.204617	-0.198895	-0.243247	-0.220426	-0.0997718	-0.153868	-0.143188	-0.159357
GSM537420	-0.52313	-0.312174	-0.209769	-0.398969	-0.410207	-0.321419	-0.359139	-0.376086	-0.25627	-0.507812	-0.267467	-0.150207	-0.28026	-0.330488	-0.425066	-0.210405	-0.611639	-0.370859	-0.268547	-0.366686	-0.217192	-0.14632	-0.329043	-0.183314	-0.166851	-0.46482	-0.442021	-0.247549	-0.346197	-0.383397	-0.335058	-0.271366	0.034537	0.157462	0.0816482	0.150676	-0.367262	0.343784	-0.122294	0.185656	0.261768	-0.349768	-0.129981	-0.168501	-0.0467977	-0.0866819	0.327823	0.0475476	-0.0765596
GSM537431	-0.42253	-0.493732	-0.299093	-0.558712	-0.55903	0.102219	-0.31689	-0.330749	-0.457539	-0.137166	-0.296853	-0.24712	-0.0628661	-0.223005	-0.497173	-0.241238	0.0916978	-0.376071	-0.210169	-0.272266	-0.299752	-0.486124	-0.47522	-0.464719	-0.384985	-0.63567	-0.494358	-0.35168	-0.448682	-0.386263	0.0256293	-0.425219	-0.18964	-0.120648	-0.210291	-0.167563	-0.0547802	-0.166168	-0.0149382	0.145771	0.156379	-0.14653	-0.0476474	-0.152094	-0.231089	-0.221517	0.0287712	-0.262447	-0.330662
GSM549099	-0.503557	0.0464199	0.119823	-0.0997592	-0.16733	-0.363453	-0.0826604	-0.116923	-0.098759	-0.675315	-0.187379	-0.320693	-0.438166	-0.33654	-0.532692	-0.240294	-0.693997	-0.580654	-0.457706	-0.510485	-0.518939	-0.532962	-0.589689	-0.655815	-0.658822	-0.473084	-0.529043	-0.270996	-0.340918	-0.343199	-0.284166	-0.160997	-0.301041	0.313971	0.209746	0.409616	0.347114	0.31669	0.294504	0.353662	0.295873	0.0689625	0.278521	0.257531	0.385548	0.228128	0.220015	0.331865	0.33982
GSM549100	0.0188028	0.213884	-0.0272794	-0.0569141	0.14543	-0.472121	-0.00906096	-0.159102	-0.00843632	-0.670143	-0.167734	-0.324707	-0.354379	-0.365785	-0.431316	-0.215353	-0.588455	-0.420621	-0.44489	-0.543103	-0.47941	-0.42723	-0.554147	-0.611453	-0.584941	-0.357865	-0.52096	-0.217893	-0.231151	-0.315737	-0.305125	-0.235496	-0.219318	0.172121	0.139866	0.168264	0.373576	0.276169	0.252444	0.355161	0.240316	-0.021622	0.181771	0.198201	0.412555	0.15813	0.0939436	0.0669547	0.266649
GSM549101	-0.496753	-0.443179	0.0366406	-0.279236	-0.384839	-0.59409	-0.278995	-0.327803	-0.163623	-0.640168	-0.257104	-0.212185	-0.421025	-0.400963	-0.641551	-0.347363	-0.712443	-0.562866	-0.556508	-0.572887	-0.517672	-0.563762	-0.614109	-0.715047	-0.692723	-0.604908	-0.551826	-0.271341	-0.406155	-0.346744	-0.543655	0.0376042	-0.37015	0.326332	0.469685	0.400713	0.107289	0.2523	0.28111	0.370718	0.270545	0.239085	0.120976	0.2394	0.362911	0.279419	0.360755	0.379316	0.33821
GSM549102	-0.529811	-0.275547	0.0977061	-0.121392	-0.14061	-0.563867	-0.145942	-0.117684	-0.149616	-0.720712	-0.197429	-0.348412	-0.347637	-0.303011	-0.545811	-0.306069	-0.649	-0.49958	-0.538656	-0.544696	-0.560565	-0.515157	-0.58701	-0.657105	-0.612412	-0.48513	-0.611172	-0.250826	-0.319756	-0.308038	-0.318292	-0.139964	-0.411489	0.293524	0.52283	0.380274	0.279672	0.469093	0.355851	0.369702	0.259198	0.278387	0.213831	0.282818	0.513817	0.179274	0.262509	0.367529	0.305133
GSM549103	-0.535414	-0.430546	-0.229091	-0.147462	-0.639438	-0.643221	-0.0838164	-0.307139	-0.338543	-0.771799	-0.225076	-0.302502	-0.494382	-0.360617	-0.692787	-0.313869	-0.665287	-0.54973	-0.534933	-0.608713	-0.56844	-0.671527	-0.637945	-0.78678	-0.760141	-0.687664	-0.59363	-0.306119	-0.47006	-0.475485	-0.572831	-0.0516359	-0.466162	0.260517	0.492811	0.212533	0.233972	0.415186	0.368366	0.429084	0.28557	-0.0320365	0.0643477	-0.0207515	0.096983	0.198417	0.349115	0.41731	0.265766
GSM549104	-0.68201	-0.520396	-0.360506	-0.0692742	-0.599616	-0.624669	-0.29133	0.251343	-0.472429	-0.326354	-0.125625	0.00855397	-0.169325	-0.0112236	-0.433267	-0.330646	-0.514272	-0.474577	-0.448791	-0.379904	-0.39351	-0.455662	-0.309203	-0.618487	-0.527589	-0.457498	-0.410375	-0.200283	-0.384687	-0.301428	-0.470723	-0.372442	-0.549356	0.0692095	-0.0679391	0.193032	0.0514048	-0.363487	0.0897998	0.194347	0.0442676	-0.303886	0.0298865	-0.171566	-0.194198	-0.332327	-0.345911	-0.233656	-0.0497456
GSM549105	-0.594049	-0.174109	0.0193945	0.0588197	-0.227592	-0.518088	0.0433024	-0.342719	-0.116467	-0.700616	-0.214979	-0.247	-0.40191	-0.43519	-0.601458	-0.270129	-0.53594	-0.472265	-0.495276	-0.565929	-0.516894	-0.535972	-0.576311	-0.65249	-0.638212	-0.553037	-0.592384	-0.249517	-0.414695	-0.31465	-0.367598	-0.00211327	-0.366401	0.322341	0.447585	0.408182	0.300244	0.350681	0.298584	0.359556	0.324461	0.111521	0.381229	0.244679	0.402773	0.136705	0.14823	0.367423	0.260863
GSM549106	-0.609443	-0.607879	-0.334663	-0.0920526	-0.529332	-0.63656	-0.235471	0.218774	-0.425937	-0.29196	-0.102349	0.0219817	-0.0443781	0.114047	-0.221164	-0.343486	-0.387207	-0.447593	-0.378519	-0.234979	-0.140519	-0.394778	-0.0455223	-0.557532	-0.384432	-0.11675	-0.288122	-0.0661072	-0.274902	-0.190268	-0.352323	-0.336497	-0.428396	-0.0598479	-0.40987	0.122054	-0.0030038	-0.404926	-0.0941995	0.12708	-0.123356	-0.175286	-0.0438884	-0.0467593	0.0114831	-0.399791	-0.311186	-0.371212	-0.160265
GSM549107	-0.0605444	0.436366	0.200033	-0.000722525	0.507515	-0.466943	0.122526	-0.0584853	0.0368915	-0.69424	-0.0370384	-0.118757	-0.41822	-0.288947	-0.368807	-0.165341	-0.617883	-0.448034	-0.477729	-0.463409	-0.481935	-0.354308	-0.536033	-0.631154	-0.599704	-0.414328	-0.537842	-0.181818	-0.27255	-0.178497	-0.455992	0.135942	0.0475676	0.205158	0.273372	0.00310112	0.407695	0.390282	0.327137	0.345359	0.304471	0.270685	0.227825	0.387912	0.489347	0.21985	0.116012	0.233477	0.34101
GSM549108	-0.284695	-0.00625396	0.0728406	-0.152482	-0.180299	-0.504105	-0.278671	-0.242466	-0.182444	-0.698073	-0.27879	-0.379517	-0.455949	-0.415901	-0.586968	-0.322398	-0.598395	-0.452111	-0.531127	-0.5007	-0.548821	-0.524389	-0.607809	-0.635111	-0.603386	-0.470235	-0.538548	-0.292071	-0.356281	-0.389575	-0.622995	-0.248876	-0.333339	0.209267	0.237747	0.386189	0.343258	0.397611	0.319983	0.39679	0.324683	0.0309803	0.158795	0.0620713	0.302935	0.333255	0.115671	0.293835	0.136397
GSM549109	-0.543778	-0.14917	-0.176687	-0.196721	-0.5373	-0.611225	-0.0448805	-0.360112	-0.209568	-0.707579	-0.0896632	-0.263202	-0.275463	-0.341113	-0.638671	-0.256481	-0.539491	-0.612449	-0.514251	-0.477883	-0.51519	-0.573505	-0.610569	-0.7028	-0.665213	-0.565385	-0.519151	-0.272883	-0.425658	-0.41984	-0.526875	-0.0464778	-0.36403	0.154255	0.22721	0.0901152	0.239365	0.420687	0.446809	0.326926	0.371271	0.0940205	-0.0406939	0.163647	0.261764	0.38739	0.316984	0.408775	0.206087
GSM549110	0.200557	0.26849	-0.0556386	0.100446	-0.00209949	-0.364146	0.0433116	-0.13106	-0.117733	-0.663958	-0.10561	-0.169076	-0.418141	-0.340167	-0.475271	-0.233726	-0.53434	-0.443495	-0.448072	-0.466994	-0.468182	-0.383998	-0.512086	-0.576779	-0.532184	-0.204026	-0.498565	-0.170119	-0.323617	-0.299596	-0.439528	-0.0304624	-0.176856	0.180638	0.407716	0.494419	0.325045	0.398754	0.451059	0.302351	0.27712	0.080324	0.280431	0.452577	0.579851	0.414913	0.218813	0.337801	0.336773
GSM549111	0.549032	0.504814	0.366181	0.176655	0.21929	-0.635165	0.036174	0.0131024	0.453669	-0.508792	-0.0445562	-0.18101	-0.321725	-0.315609	0.286442	0.0422175	-0.447289	-0.285562	-0.403406	-0.348009	-0.291272	-0.33254	-0.402524	-0.529918	-0.464458	-0.305702	-0.305755	-0.150102	-0.229563	-0.235931	-0.252624	-0.231769	0.0230378	0.0734462	-0.0345097	0.354424	0.295278	0.389183	0.258484	0.141507	0.0318303	0.0170663	0.309608	-0.0349939	0.136244	0.0739319	-0.00218655	-0.0997052	0.0647367
GSM549112	-0.572464	0.298511	0.127568	0.157433	-0.13094	-0.203464	0.0939973	0.190145	0.0439044	-0.684037	-0.0559563	-0.243443	-0.355365	-0.249139	-0.547628	-0.168559	-0.440755	-0.560282	-0.42896	-0.442564	-0.4544	-0.444473	-0.582964	-0.632496	-0.623904	-0.41439	-0.45051	-0.160429	-0.257058	-0.182182	-0.461858	0.0130903	-0.323852	0.25153	0.421899	0.291541	0.3868	0.292272	0.209848	0.249174	0.238051	0.281672	0.194511	0.313429	0.485861	0.391188	0.216123	0.487754	0.468691
GSM549113	-0.173775	0.194206	0.0955982	0.240423	0.0109571	-0.335362	0.0709376	0.114293	0.296822	-0.541104	-0.0938225	-0.213079	-0.364167	-0.276256	-0.17793	-0.150866	-0.647751	-0.502616	-0.454321	-0.367245	-0.399153	-0.284069	-0.440644	-0.692012	-0.597404	-0.360056	-0.489116	-0.12832	-0.318642	-0.0688246	-0.318826	0.252553	0.255191	0.297086	0.32057	0.295392	0.291146	0.49546	0.233786	0.173507	-0.00722795	0.2598	0.326888	0.447526	0.488544	0.304392	0.220095	0.236536	0.463216
GSM549114	-0.299085	0.360015	0.138125	-0.0786403	0.212306	-0.253844	-0.0621748	-0.00266748	0.217451	-0.613681	-0.11823	-0.251941	-0.289886	-0.159585	-0.231864	-0.113356	-0.413084	-0.532065	-0.406562	-0.341625	-0.285766	-0.362302	-0.493537	-0.647166	-0.58968	0.215959	-0.535547	-0.235197	-0.33974	-0.260703	-0.476818	-0.0610363	0.0678754	0.0325757	-0.0833183	-0.126551	0.40772	0.345766	0.275178	0.199409	0.19315	0.285204	-0.00627796	0.305755	0.447247	0.241441	0.108389	0.21259	0.316449
GSM549115	0.178146	0.472217	0.276416	0.0955538	-0.101915	-0.456715	0.233126	0.0906556	0.124214	-0.625052	0.0256762	-0.202495	-0.36148	0.0106356	-0.381112	-0.0359127	-0.347482	-0.395582	-0.39235	-0.300378	-0.384398	-0.27294	-0.43308	-0.578516	-0.49129	-0.06892	-0.393573	-0.11094	-0.187839	-0.267093	-0.429017	-0.0535845	-0.0956503	0.204657	0.244759	0.512264	0.305289	0.381444	0.19226	0.0874376	-0.00390858	0.165312	0.310725	0.225172	0.377287	0.294532	0.20566	0.0280905	0.316245
GSM549116	-0.164965	0.380161	0.0604651	0.403166	-0.13183	-0.420673	0.0665282	0.0177364	-0.0301834	-0.605792	0.0146682	-0.102205	-0.248818	-0.240076	-0.47272	-0.145447	-0.412095	-0.355571	-0.442118	-0.383127	-0.400286	-0.3604	-0.474411	-0.582744	-0.579752	0.0406681	-0.49211	-0.182144	-0.271493	-0.305689	-0.35638	-0.0395258	0.109741	0.134147	0.177258	0.00926133	0.394084	0.438073	0.302768	0.172527	-0.00613326	0.0248255	0.15196	0.293732	0.392675	0.420574	0.322405	0.172629	0.366978
GSM549117	-0.122003	0.350644	-0.0545251	0.109802	-0.267327	-0.570643	-0.141475	0.0107695	0.0863434	-0.715022	-0.115912	-0.32095	-0.347381	-0.0766477	-0.483849	-0.157707	-0.462562	-0.462267	-0.449517	-0.437726	-0.435323	-0.522213	-0.584964	-0.764108	-0.696405	-0.32047	-0.448916	-0.216194	-0.325012	-0.360539	-0.551185	0.0254836	-0.198941	0.28464	0.307321	0.514007	0.276428	0.296014	0.386556	0.291906	0.295285	0.109466	0.145821	0.156365	0.441459	0.11098	0.182214	0.276888	0.217828
GSM549118	-0.371574	-0.0261885	-0.0452879	0.0771	-0.0989913	-0.461827	0.102946	-0.286026	-0.022182	-0.700657	-0.0763681	-0.16299	-0.361209	-0.308159	-0.589265	-0.292873	-0.540371	-0.609911	-0.521398	-0.495701	-0.493938	-0.584423	-0.558515	-0.677748	-0.697012	-0.592895	-0.477266	-0.248485	-0.373417	-0.206416	-0.525743	-0.0944064	-0.130604	0.200606	0.472193	0.158316	0.315283	0.408507	0.506544	0.262005	0.380802	0.0969028	0.271254	-0.0134774	0.238356	0.436344	0.417436	0.526033	0.418176
GSM549119	0.00324523	0.00193876	-0.184169	-0.102285	-0.382619	-0.638955	-0.0603448	-0.335364	-0.183915	-0.714304	-0.069067	-0.183036	-0.387805	-0.344425	-0.551378	-0.135942	-0.678245	-0.616881	-0.499112	-0.558659	-0.504116	-0.651608	-0.640317	-0.769232	-0.675925	-0.505491	-0.634339	-0.25448	-0.467992	-0.37506	-0.448835	-0.135805	-0.103226	0.254918	0.490691	0.18215	0.357948	0.417355	0.411906	0.288944	0.334013	-0.0647307	-0.141185	0.1412	0.265014	0.263561	0.202061	0.429985	0.271341
GSM549120	0.133406	0.430911	0.155684	-0.0271786	-0.178139	-0.451359	-0.188429	-0.2427	0.0222716	-0.657428	0.00410634	-0.134823	-0.355611	-0.328186	-0.181076	-0.108032	-0.385878	-0.29949	-0.415128	-0.529784	-0.459214	-0.364318	-0.519897	-0.55523	-0.509663	-0.306178	-0.687382	-0.196448	-0.334672	-0.215271	0.00855015	-0.232932	-0.04781	0.0706545	0.336918	0.238071	0.285193	0.52502	0.329941	0.281105	0.31023	-0.115566	0.369138	0.275629	0.445868	0.27635	0.283319	0.328458	0.182076
GSM549121	0.0321146	0.354509	0.0879385	0.273905	-0.0438774	-0.193599	-0.0358171	-0.0518549	0.0573548	-0.645385	0.0204925	-0.158327	-0.407451	-0.310409	-0.49557	-0.0856313	-0.356274	-0.34966	-0.450262	-0.434333	-0.417351	-0.402458	-0.568984	-0.617096	-0.634427	-0.2293	-0.524337	-0.168013	-0.313225	-0.212202	-0.464473	-0.0406717	-0.286413	0.302116	0.442815	0.313851	0.232178	0.382092	0.426857	0.261252	0.37683	0.143864	0.0848969	0.362823	0.512985	0.260738	0.195042	0.383427	0.31347
GSM549122	-0.40532	-0.199995	-0.333951	-0.174681	-0.680905	-0.589399	-0.145715	-0.216847	-0.324759	-0.700542	-0.0403829	-0.183017	-0.342706	-0.31467	-0.59758	-0.293798	-0.397744	-0.527095	-0.47845	-0.454063	-0.449259	-0.5002	-0.531969	-0.619031	-0.57367	-0.474093	-0.648943	-0.277416	-0.44529	-0.50842	-0.555851	-0.100222	-0.20844	0.0766763	0.317745	0.114108	0.149842	0.353895	0.372242	0.331334	0.25712	-0.12426	-0.0305014	-0.0814199	0.100355	0.295692	0.0969183	0.233536	-0.0696502
GSM549123	-0.421145	0.217319	0.067253	0.0557364	-0.330157	-0.443196	0.0200381	0.0939657	0.0991059	-0.673457	-0.094611	-0.207554	-0.350082	-0.260148	-0.622141	-0.0844423	-0.459503	-0.440048	-0.459888	-0.461892	-0.387084	-0.476299	-0.497989	-0.611988	-0.550995	-0.49812	-0.515563	-0.198466	-0.352693	-0.283305	-0.420561	-0.0852877	-0.164887	0.287694	0.501154	0.257362	0.212366	0.268959	0.374057	0.113939	0.172246	0.186051	0.0403638	0.270518	0.325287	0.306634	0.362799	0.429629	0.378446
GSM549124	0.0391645	-0.285014	-0.299772	-0.289269	0.0224022	0.222998	0.182322	-0.0555387	-0.138834	-0.320975	-0.0945921	-0.0614408	-0.155184	-0.374416	-0.587386	-0.343964	-0.538497	-0.292158	-0.300819	-0.329747	-0.347433	-0.208793	-0.429081	-0.311809	-0.334305	-0.522165	0.119705	-0.118202	-0.178114	-0.0820047	-0.213536	-0.284735	-0.180964	-0.115748	-0.132999	-0.0784051	0.0411325	0.318104	0.356582	0.351056	0.542948	-0.198117	-0.152099	0.102484	0.00642663	0.116513	0.00726561	0.104184	-0.193686
GSM549126	-0.107248	-0.210868	0.069281	-0.183804	-0.489613	-0.244246	0.0682838	-0.00898297	-0.0809873	-0.501426	-0.0761822	-0.113063	-0.326559	-0.243399	-0.535991	-0.200864	-0.408407	-0.284939	-0.282952	-0.300098	-0.426463	0.167306	-0.118376	-0.0659364	-0.0893791	-0.363798	-0.0878432	-0.0182771	0.0125701	-0.195398	-0.111056	-0.217802	-0.0474555	0.18382	0.209018	0.291596	-0.0859366	0.4378	0.233072	0.30187	0.394354	0.0922854	-0.0661532	-0.0667396	-0.0182148	0.294719	0.34081	0.256119	0.182971
GSM549127	-0.0788095	-0.58295	-0.0789841	-0.256028	-0.278994	-0.60158	0.227005	-0.0936852	-0.313133	-0.558622	-0.366369	-0.194219	-0.311816	-0.308053	-0.593112	-0.0681639	-0.523609	-0.493724	-0.486674	-0.446433	-0.456215	-0.419653	-0.408566	-0.56512	-0.510827	-0.49796	-0.151726	-0.164158	-0.170944	-0.275002	-0.471746	-0.323383	-0.268832	0.219698	0.0953614	-0.0149959	-0.179038	-0.236889	0.224429	0.224161	0.0397241	-0.301321	-0.34337	0.0596613	0.17598	0.145875	0.0283226	0.0761361	0.199915
GSM549129	-0.239185	-0.677899	-0.342957	-0.325165	-0.279222	-0.161788	-0.0359313	-0.0639954	-0.1136	-0.446235	-0.326672	-0.265569	0.0410761	-0.216476	-0.569471	-0.123979	-0.106473	0.186027	-0.275588	-0.302481	-0.205791	-0.277296	-0.326834	-0.291655	-0.374104	-0.603719	-0.168402	-0.287832	-0.302999	-0.261038	-0.16103	-0.206222	0.0394517	-0.0123609	-0.280225	-0.176599	-0.405866	0.262347	-0.0484302	0.0653631	0.0267746	-0.209353	0.139485	0.0258684	-0.144021	0.0741257	0.0812888	0.0669675	-0.127928
GSM549130	0.0742268	-0.52449	-0.22575	-0.102756	-0.533294	-0.0905194	0.279849	-0.297759	-0.0877909	-0.496542	-0.115188	-0.213225	-0.193564	-0.424681	-0.627366	-0.173159	-0.149784	-0.0239953	-0.247713	-0.413838	-0.343373	0.143553	-0.349693	-0.0321125	-0.374957	-0.520179	-0.0223495	0.0362254	-0.0197418	-0.273036	0.00891503	-0.234432	0.0241543	0.272435	0.323998	0.271259	0.0549691	0.325542	0.407301	0.239225	0.402462	-0.117173	0.102187	0.0733558	-0.149943	0.18912	-0.0674932	0.0978562	-0.0799372
GSM549134	0.044283	0.37653	0.327634	0.177354	0.331499	-0.16784	0.0660918	-0.116622	-0.00936017	-0.544865	0.00758489	-0.0419036	-0.00748597	-0.216893	-0.264559	-0.14279	-0.270252	-0.166898	-0.245482	-0.247075	-0.309077	-0.029207	-0.351507	-0.361436	-0.510674	0.139527	-0.0426596	0.00384022	-0.0859558	-0.154038	0.141284	0.0358554	-0.134739	0.308862	0.371582	0.294573	0.283602	0.282793	0.202088	0.280621	0.370356	0.174264	0.0423331	0.30106	0.343147	0.301662	0.296483	0.307823	0.291265
GSM549142	-0.464103	-0.326404	-0.217347	-0.374423	-0.351004	-0.437294	-0.117906	-0.447524	-0.55783	-0.531755	-0.223886	-0.186333	-0.341875	-0.479936	-0.69552	-0.138806	-0.484113	0.0305136	-0.359894	-0.517068	-0.460298	-0.380089	-0.514827	-0.548515	-0.471115	-0.668437	-0.43464	-0.276119	-0.383787	-0.465759	-0.513072	-0.474121	-0.441262	-0.0571097	0.147392	0.249814	-0.145227	0.522432	0.428765	0.351632	0.369706	-0.284882	-0.149671	-0.198795	-0.306654	-0.081027	0.0652168	0.0597494	-0.21709
GSM929497	0.0388014	0.303112	0.255163	0.270826	0.131104	0.302674	0.0733973	0.199821	0.197569	-0.215225	0.10821	0.200815	-0.135051	0.128237	0.0149736	0.0563593	-0.0285751	0.289949	-0.000395652	0.0721158	-0.0432946	0.150299	0.258858	0.279588	0.239895	-0.0725481	-0.0748787	0.0757988	0.151719	0.11876	0.230207	0.170741	0.520576	0.112423	0.356137	0.0374115	0.151018	-0.200156	-0.277566	-0.217793	-0.273916	0.188477	0.213971	0.190478	0.0264815	0.450651	0.283186	0.507717	0.335092
GSM929499	-0.00867778	-0.358906	-0.0485366	-0.145033	0.395146	0.126991	0.249229	0.0348381	0.330865	-0.437838	-0.0710362	0.256989	0.0457111	0.158228	0.0932598	-0.181297	-0.364095	-0.242226	-0.310119	-0.0609555	-0.155972	-0.00207467	-0.0415146	-0.337333	-0.160037	0.287774	0.101849	0.11142	0.156653	0.00621285	-0.499285	-0.0840279	0.173792	0.144223	0.160214	0.317136	-0.117765	-0.0289206	-0.26348	-0.0745318	-0.230063	-0.31787	-0.328521	-0.18499	-0.244526	0.366645	0.0480004	0.100968	-0.214115
GSM929501	-0.439247	-0.460987	-0.027456	-0.128631	-0.368696	-0.380413	0.0346941	-0.00984724	0.0278643	-0.0823872	-0.0699189	0.141176	0.0198385	0.138086	0.217578	-0.013361	-0.0635499	-0.177905	-0.284959	0.0158893	0.0776614	-0.288374	0.122861	-0.251205	-0.131473	-0.0172051	-0.111853	0.121758	-0.0798776	-0.252148	-0.18436	-0.217549	-0.317194	0.132513	-0.220892	-0.0957455	-0.31181	-0.488248	-0.131404	-0.0752917	-0.321487	-0.233139	-0.135814	0.00179025	-0.0299772	0.0544357	-0.0285112	0.0218814	-0.0918928
GSM929503	-0.0737934	-0.248185	-0.0233407	-0.311044	-0.338944	-0.412693	-0.223764	-0.0880685	0.150602	-0.143296	0.0510532	0.112714	0.0542269	0.242676	0.376606	-0.116666	0.0891315	-0.409024	-0.301596	-0.00404958	-0.138642	-0.399479	-0.0300453	-0.399761	-0.328834	0.03042	-0.170283	-0.0243989	-0.16949	-0.0471781	-0.168532	-0.251901	-0.0672865	0.209553	-0.155982	-0.260292	-0.367442	-0.335718	-0.279795	-0.169918	-0.354458	-0.105375	-0.224247	0.0305803	0.163052	-0.163463	-0.160628	-0.182773	-0.0541152
GSM929504	-0.0952825	-0.164547	-0.120554	-0.289691	-0.518568	-0.394146	-0.184377	0.20221	0.146233	0.0261823	0.114201	0.293839	-0.205309	0.242153	0.197818	-0.0927043	-0.0388392	-0.195703	-0.0762217	-0.0185524	0.0996945	-0.181424	0.293395	0.0540988	0.220194	-0.0467445	-0.00504747	-0.0645692	-0.145151	-0.278769	-0.233077	0.194412	0.0576407	0.125989	-0.127415	-0.212818	-0.0606552	-0.264551	-0.227185	-0.259141	-0.349767	0.0641171	-0.226701	-0.0183517	-0.128703	0.0195195	0.125594	-0.131668	0.109401
GSM929505	-0.496183	0.123267	0.0044645	-0.376686	-0.454045	-0.56472	-0.473681	-0.398954	-0.363846	-0.560763	-0.206331	-0.259182	-0.453448	-0.331485	-0.568105	-0.115879	-0.480794	-0.323	-0.503603	-0.537837	-0.484125	-0.455437	-0.565534	-0.638133	-0.528699	-0.341876	-0.582947	-0.260244	-0.417668	-0.441479	-0.472705	-0.145738	-0.177994	0.197874	0.338034	0.0915386	0.247278	0.106562	0.345646	0.33739	0.161591	-0.131321	-0.0324352	-0.0271543	0.0586993	0.00489475	0.141059	0.348284	0.225033
GSM929507	-0.453672	-0.417916	-0.206232	-0.00863421	0.130864	-0.297601	-0.494289	-0.14366	-0.342514	0.133874	-0.215915	-0.167658	-0.374956	-0.369556	-0.502998	-0.214534	-0.305163	-0.383123	-0.404506	-0.379442	-0.297022	-0.395265	-0.438828	-0.532727	-0.505052	-0.53516	-0.248276	-0.21286	-0.407036	-0.492417	-0.476873	-0.230358	-0.39084	0.06089	-0.174696	-0.145345	0.196757	-0.0727616	0.372418	0.214951	0.245313	0.19181	-0.112823	0.195957	0.0976478	-0.0713094	0.153276	0.0120858	0.0639916
GSM929508	-0.394391	0.127919	-0.183433	0.0878701	0.155621	-0.457688	-0.241296	-0.110328	-0.130973	-0.463612	0.0383848	0.165742	-0.422627	-0.109286	-0.0624105	-0.214772	-0.344759	-0.197183	-0.307051	-0.120132	-0.308525	-0.263367	-0.193832	-0.174324	0.0743686	0.0591438	-0.45496	0.00538668	-0.255487	-0.236875	-0.117754	0.133552	-0.00564904	0.329823	0.0702108	0.246526	0.281315	-0.364843	0.130619	0.132898	-0.102478	0.239521	0.106782	0.163146	0.193074	0.0633749	0.00517261	0.262062	0.251606
GSM929512	-0.548086	-0.610086	-0.339979	-0.415	-0.0544825	-0.265942	-0.480842	-0.371796	-0.51401	-0.544529	-0.303423	-0.30101	-0.360087	-0.505068	-0.668221	-0.281011	-0.304465	-0.133379	-0.367594	-0.542097	-0.534185	-0.337609	-0.581831	-0.496061	-0.532073	-0.654611	-0.464234	-0.381445	-0.459112	-0.306443	-0.355224	-0.265239	-0.373789	0.0983403	0.128272	0.289027	0.0691357	0.308845	0.359762	0.372868	0.413732	-0.131196	-0.0464026	-0.0841028	-0.135442	-0.235307	-0.155784	0.0764834	-0.208521
GSM929513	-0.292196	-0.118292	-0.144323	-0.348401	-0.418413	-0.42441	-0.313762	0.0102786	0.152602	-0.0312869	-0.0213025	0.211074	0.265072	0.258618	0.535779	0.126996	-0.189825	-0.355542	0.0383233	0.0971171	0.0759068	-0.332159	0.0307685	-0.31489	-0.251387	-0.133632	-0.299227	-0.0188223	-0.253355	-0.115691	-0.0141156	-0.121643	-0.291846	0.154038	-0.0936015	-0.107748	-0.198143	-0.422794	-0.106816	-0.0468998	-0.381077	0.0830895	-0.414036	0.0813205	-0.0236714	-0.231803	0.138509	-0.0663705	0.00204709
GSM929516	-0.0445056	-0.17401	-0.113956	0.368633	-0.471814	-0.120395	0.0540273	-0.22636	-0.227185	0.141466	-0.130042	-0.179727	-0.153615	-0.300254	-0.456173	-0.11145	0.191936	0.0736817	-0.0853204	-0.136578	-0.149842	-0.0398153	-0.240434	-0.283542	-0.281082	-0.324826	-0.0710426	-0.0997363	-0.159247	-0.0829411	0.0990503	0.0824	0.0616388	0.0358652	0.223281	0.0484532	-0.0130531	0.22086	0.249324	0.081757	0.217404	-0.125148	0.15086	0.126596	0.0215667	-0.100049	0.153467	-0.160883	-0.151836
GSM929518	0.00745687	-0.33791	-0.263778	-0.216712	-0.629188	-0.480846	0.0438338	-0.46822	-0.310607	-0.135545	-0.245663	-0.28977	-0.301207	-0.312922	-0.597431	-0.429762	-0.638223	-0.383019	-0.392664	-0.354885	-0.35922	-0.236104	-0.369034	-0.398808	-0.304625	-0.661872	-0.10941	-0.273691	-0.344534	-0.499843	-0.137641	-0.384192	-0.185373	-0.0189889	0.364994	0.0537704	-0.0621862	0.377942	0.397021	0.238806	0.277116	-0.197406	-0.464551	-0.133588	-0.340526	0.0929622	0.2153	0.310643	-0.103276
GSM929519	0.608657	0.259991	0.10069	0.158352	0.374417	0.00551059	-0.140251	0.0630854	-0.224733	0.452962	0.0564847	0.062933	-0.1398	-0.0888593	-0.123079	0.151899	-0.168254	-0.169968	0.0584964	0.0183144	0.20114	-0.129923	-0.195109	-0.0410747	-0.299676	-0.178477	0.00404519	-0.0473521	0.0217992	-0.0982762	-0.12966	-0.0520116	-0.142785	-0.306964	-0.198286	-0.292634	-0.14475	0.296685	0.160851	0.03431	0.103943	0.0617911	0.206434	-0.0326123	0.108743	-0.0357777	-0.0343797	0.0479783	-0.142389
GSM929520	-0.0104471	0.227813	-0.107521	0.205278	-0.169015	-0.136484	0.444483	-0.0334849	0.0125208	0.240518	0.0986936	-0.0149261	0.0749491	-0.0147057	-0.257986	0.0720446	0.111887	0.100709	0.166228	0.135419	0.105386	0.113908	0.0226469	-0.125938	-0.216789	0.0249971	-0.095784	-0.0653058	-0.0573628	0.203589	0.167335	0.0847163	0.0517345	0.0768779	0.170205	-0.199194	-0.0209369	-0.0325349	-0.109082	-0.0174115	0.0155994	-0.0159894	0.0334951	-0.043906	0.245097	-0.145131	-0.143086	-0.125935	-0.0741699
GSM929522	0.0289442	0.505222	-0.349426	-0.372173	0.529723	0.0457347	-0.247233	-0.20488	-0.324756	0.0781574	-0.256306	-0.186225	-0.141899	-0.413089	0.0225142	-0.369528	-0.182941	-0.251183	-0.402011	-0.432308	-0.286497	-0.430342	-0.411286	-0.443808	-0.184545	-0.420543	-0.276488	-0.233428	-0.283503	-0.411058	-0.400607	-0.0548403	0.162979	0.0716986	0.31639	0.145772	0.0501925	0.259448	0.419263	0.111742	0.256834	0.114858	-0.0847315	-0.0917067	0.0147399	0.237048	0.16058	0.240806	0.0849138
GSM929523	-0.323942	-0.163079	-0.151548	0.0228114	-0.328988	-0.0717588	-0.416786	-0.00238037	-0.00323379	-0.0278831	0.0935611	0.137724	0.222507	0.0880725	0.253783	0.028498	0.0710801	-0.184104	0.30973	-0.193352	-0.0110065	-0.0369762	-0.184479	-0.0937667	-0.339652	0.0205152	0.174215	-0.0362519	0.0125779	-0.103722	0.126397	0.118146	-0.420464	-0.29461	-0.471104	-0.387331	0.166957	0.0195578	0.107478	0.0565662	0.218751	-0.0801559	0.0629144	-0.143042	0.211658	-0.401094	-0.177545	-0.237506	-0.273162
GSM929524	-0.436326	-0.534695	-0.0898053	-0.0448576	0.460341	0.283799	-0.0548211	-0.141109	-0.109093	0.304187	0.0442514	0.106081	0.140996	0.0300993	-0.105456	-0.104103	0.0512551	-0.00903404	0.128178	0.139536	0.167688	0.0247582	-0.120719	0.358252	0.172922	-0.226124	-0.0304924	-0.00722404	0.04078	0.106859	0.148388	0.264547	0.184462	-0.148463	0.241058	-0.278629	0.200879	0.172742	0.124626	0.0427049	0.253587	0.204888	-0.024805	-0.0639803	-0.0712242	0.173464	0.1544	0.26603	0.00711088
GSM929525	0.2994	-0.20145	-0.299244	-0.023431	-0.299008	-0.233335	0.112052	0.0496384	-0.266952	-0.387774	-0.0814056	-0.108412	-0.279863	-0.346539	-0.408109	0.234249	0.303753	0.243277	-0.0645905	-0.275913	-0.306894	0.110667	-0.234774	0.0653583	0.0734969	-0.516941	-0.23545	-0.17689	-0.228058	-0.00830584	0.074131	0.00777549	-0.0963797	0.178201	0.527397	0.416995	-0.0468651	0.208877	0.324062	0.0837442	0.215396	0.225911	0.0324106	0.173271	0.00532145	-0.0455718	0.0817659	0.321777	0.341669
GSM929526	-0.384209	-0.428414	0.059713	0.0374798	-0.104277	-0.217795	-0.175981	0.0513347	-0.345658	-0.215648	-0.00891926	-0.0890547	-0.156729	-0.131753	-0.317302	-0.174611	-0.076565	0.370062	0.128267	-0.12648	0.00609037	0.243922	-0.149428	0.324454	0.00144387	-0.544597	-0.216956	-0.242258	-0.172309	-0.281621	-0.0157792	0.109794	-0.302269	-0.172618	0.1946	0.0582533	-0.24168	-0.143717	0.20081	-0.0402636	0.17272	0.0297012	-0.104386	0.112962	-0.0556912	-0.0784175	-0.0172469	0.179493	-0.0426917
GSM929527	-0.0402426	0.0684092	-0.0196683	-0.00174571	-0.628662	-0.237436	0.246257	0.0361941	-0.389288	-0.477593	-0.0694787	-0.14519	-0.476744	-0.286123	-0.48149	-0.111711	-0.0246924	-0.15039	-0.281523	-0.33119	-0.408622	-0.329439	-0.368417	-0.163871	-0.409012	-0.501004	-0.517543	-0.216986	-0.294809	-0.0940503	0.197874	0.0205858	-0.150442	0.205521	0.487573	0.466939	0.285917	0.417579	0.323476	0.334614	0.383032	0.079791	0.176644	-0.0296083	0.105123	0.218351	0.217383	0.320205	0.227814
GSM929530	-0.371936	-0.0501799	-0.154251	-0.322508	-0.466407	-0.494915	-0.284987	-0.429708	-0.22426	-0.765312	-0.122176	-0.123736	-0.475334	-0.327895	-0.719898	-0.398268	-0.558916	-0.545462	-0.516117	-0.446867	-0.589876	-0.682073	-0.681133	-0.733237	-0.707848	-0.621898	-0.65803	-0.275299	-0.532065	-0.356817	-0.553553	-0.0269047	-0.256385	0.0676827	0.375838	0.155086	0.311415	0.486363	0.427247	0.30151	0.333332	-0.0385578	0.188261	0.0110731	0.0587078	0.159059	0.392024	0.452926	0.231426
GSM929531	0.486883	0.604984	0.37808	0.127645	-0.234223	-0.12913	0.229269	-0.0165924	0.310632	-0.450607	0.0851827	7.82785e-05	-0.229199	0.041228	0.494267	0.253474	-0.218148	-0.207109	-0.318902	-0.143212	-0.335877	-0.263408	-0.204934	-0.464166	-0.454412	0.374193	-0.410386	0.00345526	0.00190418	0.076988	0.0198524	-0.0718332	0.0575241	0.285371	0.227933	0.146921	0.22888	-0.178539	-0.196272	0.133945	0.115198	0.141127	0.146989	0.150963	0.205601	0.284996	0.154812	0.301676	0.331632
GSM929539	-0.685687	-0.440818	-0.122705	-0.359996	-0.571094	-0.653607	-0.245924	-0.0936144	-0.394203	-0.35838	0.0183549	0.0110332	-0.196854	0.0818407	-0.51198	-0.389292	-0.556596	-0.537995	-0.487192	-0.444731	-0.435848	-0.660235	-0.492516	-0.654519	-0.594728	-0.676057	-0.589557	-0.225446	-0.449029	-0.298582	-0.63444	-0.210431	-0.441399	0.202058	0.276567	0.117351	0.200403	-0.427067	0.213004	0.293432	0.248963	0.0550292	0.0587077	-0.00216666	0.0226598	-0.163337	0.126134	0.270151	0.25752
GSM929541	0.174687	-0.199583	0.201862	-0.161409	0.306713	-0.318172	0.144949	0.0198373	0.0624371	-0.449118	0.105817	0.107163	-0.182862	0.252171	0.351632	0.136327	-0.163011	-0.225952	-0.0619191	-0.0233074	-0.220075	-0.29092	-0.155653	-0.273128	-0.226907	-0.227811	-0.191386	-0.178841	-0.07595	0.332997	0.0875506	0.190494	-0.104422	0.179849	0.0420828	-0.0689346	-0.0847816	-0.444662	0.067538	0.0965074	0.302238	-0.0938694	0.0631328	-0.166213	-0.0703866	0.141082	-0.240628	-0.102398	-0.154553
GSM929548	-0.251195	0.0263297	-0.110511	-0.100656	-0.247829	-0.484189	-0.221392	-0.00640579	-0.168915	-0.196501	-0.0232621	0.0607399	-0.111466	0.0423874	0.00457393	-0.0619249	-0.487975	-0.4998	-0.374438	-0.348341	-0.325334	-0.523268	-0.29196	-0.564968	-0.505234	-0.565947	-0.523821	-0.151412	-0.362186	-0.422875	-0.0712117	-0.270438	-0.0554035	0.056024	0.0629939	0.185481	0.163818	0.159313	0.112334	0.0173569	-0.0765052	0.0550508	-0.0421664	0.114496	-0.0261936	-0.0842425	0.225143	0.198989	0.364369
GSM929549	-0.412595	-0.197245	-0.233055	-0.153744	-0.577623	-0.676666	-0.221596	0.159416	-0.395066	-0.0730487	0.0710199	0.163952	-0.0119537	0.206266	-0.198485	-0.242903	-0.542638	-0.516085	-0.281109	-0.197872	-0.207823	-0.496797	-0.125304	-0.43586	-0.320732	-0.264639	-0.428808	-0.108971	-0.305154	-0.123845	-0.0193305	-0.423041	-0.357084	0.147043	0.172284	0.546439	0.194039	-0.39684	0.105831	0.057718	-0.0313308	-0.276237	-0.0814824	-0.186518	-0.201744	-0.238777	0.106653	0.0399945	0.132366
GSM929550	-0.239724	-0.378772	0.250034	0.0497583	0.367752	0.232561	0.216761	0.16344	0.0612803	0.29231	0.20306	0.0706993	0.0113644	0.141674	-0.0732715	0.00343858	-0.0240666	-0.106541	0.163297	0.120373	0.207239	-0.109203	0.183265	0.110845	0.42323	-0.0365897	-0.166446	-0.0365134	0.0054521	0.105706	0.108057	0.118807	0.0384955	-0.069661	0.265362	0.205551	0.216844	-0.159586	0.129483	-0.132864	0.247513	-0.111087	-0.210027	-0.164352	-0.0307625	0.159942	0.227867	0.264244	0.269222
GSM929553	0.183792	-0.446235	0.0580282	-0.205498	-0.26613	0.0405312	0.0775275	0.0611202	-0.24543	0.186845	-0.0336437	0.0711491	0.127356	0.0547775	-0.144632	0.222266	0.15326	0.0155191	-0.0841914	0.0491619	-0.0437523	-0.355083	-0.160057	-0.150616	-0.23349	-0.429655	-0.33221	-0.0735155	-0.239398	-0.118575	0.356582	0.00799831	-0.529425	0.203138	-0.157991	0.0874519	-0.257866	-0.0852612	-0.0744155	-0.144039	-0.228858	-0.0940935	0.0461497	0.105074	0.063866	-0.268269	0.0184782	-0.014686	-0.231995
GSM929559	-0.414922	-0.539222	-0.113865	-0.406793	-0.29117	-0.584303	-0.123673	-0.19557	0.318601	-0.450202	0.0323649	0.23616	0.0728789	0.182436	0.499148	0.214758	-0.370728	-0.361228	-0.145383	-0.00903954	-0.0710226	-0.324774	-0.134526	-0.310217	-0.325244	-0.228245	-0.425157	-0.053245	-0.0989871	-0.0328094	-0.158074	-0.292604	-0.351477	-0.0427135	-0.253741	-0.0244076	-0.263271	-0.423678	-0.173823	0.137812	-0.146035	-0.178408	-0.0579878	-0.00796103	-0.00586419	0.0104282	-0.0167274	-0.0749476	0.0312694
GSM929562	0.270168	-0.211902	-0.136116	-0.329299	-0.545424	-0.533924	0.0721555	-0.108693	0.0195595	-0.335635	-0.0507897	0.161467	0.0595944	0.133654	-0.421959	0.138358	-0.163495	-0.434266	-0.244693	-0.117867	-0.186733	-0.408588	-0.0484738	-0.435731	-0.332416	-0.130189	-0.302701	-0.168015	-0.233206	-0.443818	-0.254245	-0.3733	-0.177346	0.154083	-0.214293	-0.246946	-0.229434	0.00554467	-0.0607745	-0.014358	-0.176972	-0.239024	-0.200234	-0.184801	-0.182429	-0.108378	0.00394323	-0.231864	-0.0192173
GSM929564	-0.584731	-0.120392	-0.225767	-0.169946	0.0706725	-0.218567	-0.0453522	-0.130069	0.00983867	0.133146	-0.261969	-0.172914	-0.0832716	0.0679003	-0.235277	-0.319311	-0.497657	-0.334207	-0.460571	-0.230842	-0.254169	-0.405253	-0.13224	-0.510637	-0.328265	-0.538602	-0.256139	-0.0579831	-0.304631	-0.0492754	-0.152122	0.254971	0.00473857	-0.0222128	0.271912	-0.0398966	-0.107112	0.154576	0.0247753	-0.0337724	0.0375737	0.14253	-0.0963263	0.201772	0.187019	0.232513	0.398251	0.408137	0.28636
GSM929565	0.232937	-0.421743	-0.281682	-0.312996	-0.266827	-0.199144	-0.222104	-0.140518	-0.239424	-0.260601	-0.284572	-0.187002	0.00370394	-0.0224456	-0.313476	0.0838625	-0.0613775	0.137739	-0.0662839	-0.170925	0.0166222	-0.137443	-0.0675302	0.0239201	-0.0750964	-0.520348	-0.29854	-0.281919	-0.183815	-0.0653492	-0.281487	0.0940686	0.0434998	-0.207426	-0.291085	-0.299365	-0.330376	-0.0610545	-0.113326	-0.25742	-0.316218	-0.155275	-0.202545	-0.246868	-0.357223	-0.216903	-0.197064	-0.180834	-0.377316
GSM929567	0.07476	-0.443768	-0.449001	-0.00161836	-0.00411972	0.190196	0.0306817	-0.186858	-0.23456	0.368715	-0.185131	-0.230578	-0.10831	-0.0707395	-0.447607	-0.322184	-0.0629495	0.0125337	-0.290641	-0.193905	-0.0914154	-0.119117	-0.33573	-0.318938	-0.419018	-0.609732	0.119507	-0.0647673	-0.0859335	-0.316967	-0.0930721	-0.116202	-0.0416496	-0.33285	0.0180745	-0.141913	-0.0400601	0.0263237	0.157484	0.108627	0.328462	-0.228574	-0.261988	-0.028923	-0.346155	0.164271	0.244967	0.161229	-0.178491
GSM929568	-0.534266	-0.404573	0.168387	0.150879	-0.107651	-0.101455	0.0197788	-0.327452	-0.474847	-0.268427	-0.150327	-0.142371	-0.331142	-0.375427	-0.581232	-0.171079	-0.253462	-0.0972582	-0.277044	-0.265108	-0.41763	-0.386261	-0.422586	-0.37898	-0.490942	-0.608669	-0.432917	-0.259318	-0.345136	-0.075306	0.0401625	-0.359238	-0.432562	-0.12367	0.339336	0.224358	0.0365715	0.265528	0.279789	0.338208	0.45605	-0.0933775	0.102603	-0.190101	0.0466359	0.231762	0.127944	0.183285	0.0749118
GSM929571	0.337826	0.587343	0.0535506	-0.270055	-0.327872	-0.245441	0.0209687	-0.187125	-0.261861	-0.474455	-0.0465673	-0.0951812	-0.364386	-0.39657	-0.570657	-0.218026	-0.237609	-0.481989	-0.376064	-0.421166	-0.354156	-0.464554	-0.461204	-0.4635	-0.517908	-0.591682	-0.366047	-0.30431	-0.415242	-0.174226	-0.192394	-0.326747	-0.413428	-0.0105626	0.379391	0.343199	0.124488	0.472126	0.356593	0.281726	0.396427	0.0294873	0.177154	-0.0837925	0.125533	0.0672699	0.132856	0.22195	0.101214
GSM929572	-0.694278	-0.487969	-0.448426	-0.662472	-0.651944	-0.6574	-0.460532	-0.387742	-0.444429	-0.570234	-0.289416	-0.318691	-0.475719	-0.398944	-0.559743	-0.360156	-0.486432	-0.501614	-0.540965	-0.585334	-0.608319	-0.564174	-0.607137	-0.726968	-0.700358	-0.710251	-0.532055	-0.426221	-0.53369	-0.559469	-0.532457	-0.433099	-0.534535	-0.122257	0.132253	0.182195	-0.187466	-0.226555	0.384034	0.37376	0.151541	-0.362374	-0.248584	-0.25414	-0.283578	-0.151046	-0.153939	0.0872239	-0.0851787
GSM929573	-0.568728	-0.311669	-0.129721	-0.214689	-0.378938	-0.569583	-0.368303	-0.554173	-0.23924	-0.191463	-0.246167	-0.286278	-0.416769	-0.439199	0.0066514	-0.350208	-0.486058	-0.534814	-0.572342	-0.538237	-0.532172	-0.622729	-0.692203	-0.718156	-0.671474	-0.541472	-0.546052	-0.221156	-0.461467	-0.275587	-0.4874	-0.00654879	-0.302631	0.357207	0.251926	0.00251325	0.358998	0.224714	0.352336	0.37101	0.35421	0.198731	0.0528667	0.210781	0.0451737	-0.0663363	0.221845	0.337784	0.455861
GSM929574	-0.396427	0.23835	-0.265318	-0.299326	-0.528198	-0.505207	-0.441297	-0.438276	-0.162135	0.222418	-0.231576	-0.267026	-0.0969632	-0.388581	0.196016	-0.252241	-0.447981	-0.321614	-0.472488	-0.452031	-0.425707	-0.320705	-0.456503	-0.468664	-0.434384	0.214312	0.0173698	-0.0265519	-0.0784925	-0.365437	-0.483997	0.126539	0.119349	0.123523	0.0303781	-0.00761407	0.359263	0.0455438	0.323376	0.367856	0.234844	0.0105926	-0.0432912	0.266193	0.194889	0.058206	0.323791	0.366495	0.461737
GSM929575	-0.464347	-0.307003	-0.346884	-0.404632	-0.51312	-0.462738	-0.128646	-0.380508	-0.325587	0.198684	-0.297546	-0.334898	-0.335015	-0.263462	-0.212259	-0.290769	-0.488417	-0.616598	-0.503872	-0.360519	-0.324537	-0.568913	-0.43682	-0.608176	-0.559489	-0.358201	-0.000731938	-0.177835	-0.28224	-0.326949	-0.501027	-0.232104	-0.442228	0.0901128	-0.268755	-0.266166	0.0842385	-0.388691	0.209477	0.0699288	0.0624497	-0.181538	-0.215255	-0.0493484	-0.241765	-0.0380148	-0.108521	-0.0135907	-0.0871366
GSM929577	-0.0873982	0.011756	0.0381138	0.143876	-0.190445	-0.15428	0.0451497	-0.107663	0.00965465	-0.24372	-0.168111	-0.268326	-0.20396	-0.402678	0.00592602	-0.0794629	-0.309008	-0.476308	-0.360288	-0.368095	-0.288197	-0.115757	-0.425187	-0.384678	-0.449002	0.311319	0.145248	0.160894	-0.0125868	-0.314932	-0.455685	0.133235	-0.0852637	0.208477	-0.098778	-0.120445	0.207214	0.516661	0.245299	0.272454	0.173107	0.212757	-0.208055	0.236334	0.238007	0.205859	0.0465726	0.102529	0.0994168
GSM929578	0.00481521	-0.256606	-0.320094	-0.45372	-0.385005	-0.36763	-0.264105	-0.461948	-0.315415	0.200385	-0.116108	-0.0785484	-0.241735	-0.179296	0.389452	-0.0788652	-0.394606	-0.447844	-0.357431	-0.321298	-0.238173	-0.409616	-0.307823	-0.487831	-0.370151	0.0149201	-0.0794034	-0.0165304	-0.057396	-0.0834197	-0.638338	-0.1315	-0.118715	0.239042	-0.0242965	0.0329934	-0.0901592	-0.200342	0.0416408	0.153735	-0.0506363	-0.104975	-0.29474	-0.0162654	-0.164414	-0.246489	-0.0996937	-0.12006	0.105258
GSM929580	0.323576	-0.0791167	0.251424	0.183684	-0.137531	0.104849	-0.03839	0.171558	0.158418	0.362789	0.0722338	0.0982868	0.264862	0.239232	0.688758	0.168228	0.165195	0.388171	0.183701	0.215486	0.261575	0.234997	0.460426	0.509409	0.609585	0.336074	0.130592	0.239106	0.269017	0.339946	0.382605	0.0214234	0.559293	-0.206751	0.224697	0.0488097	-0.333651	-0.0571715	-0.0353673	-0.30913	-0.302139	0.034147	0.138995	-0.137323	-0.378219	-0.115101	0.037379	0.0111355	0.0105344
GSM929582	0.532638	0.506597	-0.121003	-0.3355	-0.279919	-0.266616	-0.0863666	-0.182276	-0.168978	-0.145995	-0.0715713	-0.0613303	-0.377418	-0.289804	-0.503225	-0.260579	0.090278	-0.315347	-0.290716	-0.341485	-0.368006	-0.217433	-0.301617	-0.402603	-0.459579	-0.269535	-0.139661	-0.106289	-0.290416	-0.41586	-0.354142	-0.427938	0.0811373	0.250644	0.0710606	0.268362	0.00430167	-0.0850292	0.0306312	0.134661	0.0649498	-0.233793	-0.26369	-0.0877352	0.260013	-0.19832	-0.234961	-0.189445	-0.163918
GSM929584	0.356792	0.213666	-0.117554	0.470892	0.311725	0.214132	0.124003	0.19335	-0.0315848	-0.27478	0.0221925	-0.0559769	-0.271743	-0.0809518	-0.211506	-0.071991	0.213741	0.123917	0.0604059	-0.0636074	-0.100097	0.234132	0.027702	0.132191	0.0531816	0.260607	0.015725	0.146747	0.171209	-0.0293429	0.14164	0.187649	0.0171775	0.235597	-0.00440559	0.161896	0.112662	0.179276	-0.109212	-0.0315712	0.0350925	-0.0285102	0.284228	0.173084	0.0473826	-0.265979	-0.0340819	-0.148752	-0.0931267
GSM929585	-0.455349	-0.405196	-0.0908384	0.0339686	-0.234148	-0.384296	-0.0455496	-0.202558	-0.182615	0.0992724	-0.274098	-0.218472	-0.222392	-0.31792	-0.343522	-0.289241	0.00691045	-0.549206	-0.468748	-0.465052	-0.370957	-0.306604	-0.543823	-0.674743	-0.649734	-0.422875	-0.100742	-0.274955	-0.349299	-0.290832	-0.534947	0.118424	-0.397405	0.257874	0.1753	-0.139506	0.105063	0.175769	0.297231	0.088089	0.0359451	0.280578	-0.239037	0.142244	0.248268	-0.0285535	0.299803	0.195496	0.0458687
GSM929590	0.053881	-0.365796	-0.164912	-0.406929	-0.492109	-0.379027	-0.0452963	0.0198221	-0.193934	-0.245677	-0.239681	-0.0369775	0.0882423	-0.159362	0.140203	-0.0755373	-0.139709	-0.285909	-0.240452	-0.170136	-0.223675	-0.400714	-0.246448	-0.411748	-0.386903	-0.157899	-0.268328	-0.161301	-0.26746	-0.251452	-0.362212	-0.117701	0.110577	-0.0704147	-0.460248	-0.427607	-0.157095	-0.280813	0.053754	0.106752	-0.0964491	-0.297983	0.198417	-0.244788	-0.186466	-0.283041	-0.218937	-0.418106	-0.250874
GSM929591	-0.347522	-0.0765702	0.0149541	-0.175124	0.0640513	-0.177765	0.0132684	-0.149294	0.00369864	-0.465874	0.000454839	0.0277999	-0.28033	-0.10763	-0.309076	-0.0167062	-0.393246	-0.431198	-0.21877	-0.337902	-0.404444	-0.566428	-0.478889	-0.487515	-0.492417	-0.535447	-0.555602	-0.237694	-0.357059	0.0867932	0.0380058	-0.10107	-0.40411	0.125445	0.400321	0.398109	0.105765	-0.0669532	-0.090582	0.255825	0.321617	-0.152601	0.0519987	-0.106011	-0.0625067	-0.0817071	0.213385	0.0674691	-8.0705e-05
GSM929592	0.227911	0.0223041	-0.348409	-0.238658	-0.342936	-0.575045	0.140387	-0.311921	-0.390244	-0.522519	0.0807677	0.0393698	0.156476	-0.0347501	-0.194955	-0.0242749	0.0193749	-0.130026	-0.0610477	-0.20782	-0.350339	-0.121266	-0.203164	-0.312068	-0.339254	-0.0302198	-0.207698	-0.109055	-0.214014	-0.319137	-0.355721	-0.470103	-0.403242	0.110761	0.0803812	0.103142	0.118501	-0.350613	0.047964	0.22836	-0.0944264	-0.322531	-0.374144	-0.332222	-0.265125	-0.15704	-0.0238697	-0.246722	-0.251856
GSM929593	-0.553914	-0.0883656	-0.0774805	0.174326	-0.374347	-0.236897	-0.346644	-0.170472	-0.341577	-0.416589	-0.220151	-0.316645	-0.227994	-0.398378	-0.349434	0.0360381	-0.293848	-0.304182	-0.40552	-0.469276	-0.426363	-0.325523	-0.405883	-0.513379	-0.437522	-0.325991	-0.343745	-0.117248	-0.329488	-0.361102	-0.282734	0.108259	-0.353835	0.41549	0.504327	0.255929	0.265814	0.199346	0.221154	0.278957	0.197018	0.281128	-0.0548614	0.0182765	0.069295	0.153503	0.361978	0.31915	0.395696
GSM929594	-0.362124	-0.632389	-0.394244	-0.402434	-0.245127	-0.502079	-0.301255	-0.33328	-0.361791	-0.4298	-0.183934	-0.301295	-0.299854	-0.398508	-0.552592	-0.321379	-0.227023	-0.546386	-0.403772	-0.446151	-0.441068	-0.466786	-0.568346	-0.654594	-0.637297	-0.383338	-0.330429	-0.256549	-0.404187	-0.430333	-0.464413	-0.273853	-0.503302	0.117973	-0.147467	0.16791	-0.0934248	-0.00141558	0.263585	0.29778	0.198063	-0.337716	-0.168579	-0.148523	-0.0346879	-0.321155	0.0236583	-0.303146	-0.207567
GSM929597	-0.575472	-0.415428	-0.0801373	0.0330462	-0.137025	-0.133357	0.17155	-0.149053	-0.0414879	-0.222234	-0.14127	-0.0930615	-0.324336	-0.36234	-0.420259	-0.352682	-0.150991	-0.357177	-0.366936	-0.364994	-0.302764	0.0115312	-0.377073	-0.583051	-0.534215	-0.218095	0.0529715	-0.210955	-0.372412	-0.31554	-0.333623	0.0698737	-0.415687	0.090378	0.146217	0.0532245	0.0677075	0.198274	0.133649	0.0716191	0.0408493	0.144668	-0.102639	0.0802873	0.185537	0.0559658	0.0560689	-0.0276215	0.13573
GSM929601	0.202879	0.0476408	-0.143174	0.0448716	-0.105637	-0.190268	0.0639533	-0.371589	-0.190861	-0.347529	-0.240514	-0.288201	-0.261094	-0.38696	-0.434226	-0.250068	-0.135591	-0.322507	-0.264858	-0.409336	-0.34091	-0.377938	-0.473919	-0.502228	-0.498263	0.305931	-0.0602914	-0.0817145	-0.322723	-0.149908	-0.326507	-0.0439632	-0.260125	0.246923	0.378007	0.592189	0.431934	0.228533	0.480615	0.376822	0.471011	0.0833005	-0.150553	-0.016824	0.162061	-0.276968	0.0991791	-0.0978705	0.281387
GSM929603	-0.0130894	-0.192738	0.219084	-0.220405	-0.507125	0.00607283	-0.231169	-0.077822	-0.200848	-0.311566	-0.296981	-0.270787	-0.0584064	-0.300291	-0.499756	-0.120072	0.064984	0.0362328	-0.211343	-0.128386	-0.085419	-0.135006	-0.354295	-0.310983	-0.388634	-0.45435	-0.125654	-0.204594	-0.253619	-0.274568	-0.533856	0.0214098	0.0198474	0.114791	-0.184425	-0.317896	-0.1745	0.229784	0.00364739	-0.179641	-0.274716	-0.172861	-0.349361	0.109843	-0.0414899	-0.188773	0.112853	-0.0408453	-0.242071
GSM929606	0.313054	-0.162145	0.0636531	0.0613857	0.240751	-0.174769	0.103514	0.0443693	0.0638706	-0.383917	-0.1675	0.0916976	-0.0781596	0.0855053	0.00160905	-0.207352	-0.145434	-0.383769	-0.227595	-0.0987913	-0.0714343	-0.0778959	0.0519224	-0.396003	-0.431014	0.436742	0.255045	0.175764	0.0698398	-0.00792988	-0.108257	0.133654	0.013512	0.151871	-0.227145	-0.319163	0.00445863	-0.143011	-0.0447955	-0.0462599	-0.26202	-0.130454	-0.293162	0.102777	-0.0831641	-0.0553985	-0.0571542	-0.253445	-0.295324
GSM929610	0.0457611	-0.316893	-0.130303	-0.0829642	-0.0994962	-0.241818	-0.101958	0.160311	-0.090528	0.460576	0.0887111	-0.0770322	0.128137	0.0480039	-0.248557	-0.245444	0.137834	-0.187252	-0.0708871	-0.197757	-0.0785821	0.0753645	-0.00417262	0.212826	0.0858486	-0.298582	0.29266	0.0299702	-0.00428328	-0.11311	-0.0370571	0.344181	0.215727	-0.00053431	-0.181537	0.0187252	0.0958099	-0.091896	-0.0255912	-0.169283	-0.0470851	0.135167	0.236925	0.0998975	0.0377216	-0.0711598	0.0367087	-0.0442763	0.254233
GSM929617	-0.423339	-0.124698	0.391748	-0.16637	-0.371653	-0.256484	-0.0707571	-0.218998	-0.205247	-0.562195	-0.00227285	-0.106275	-0.186231	-0.142616	0.0860747	0.19385	-0.169457	-0.0674874	-0.265721	-0.292656	-0.318928	-0.241551	-0.290587	-0.186042	0.059824	0.272532	-0.48257	-0.0650646	-0.0224373	-0.0500584	0.032896	0.114779	-0.0378201	0.276007	0.42797	0.344536	-0.0959708	0.0998031	0.192075	0.074291	0.224883	0.110546	0.194331	0.232867	0.0130197	0.286646	0.306494	0.426342	0.404613
GSM929618	-0.110345	0.160356	0.0622849	-0.0350016	0.250536	0.262597	-0.11971	-0.263614	-0.195472	-0.391929	-0.0714226	-0.212041	-0.0257464	-0.278934	0.269756	-0.128799	0.332155	0.273776	0.0179118	-0.0245699	-0.0538726	-0.0411818	-0.080755	0.228225	0.277754	0.0834598	0.105039	-0.111589	-0.162178	-0.165897	0.241433	0.0826387	0.120802	0.0176868	0.376113	0.237732	0.15635	0.153762	0.188727	0.0571964	0.209973	-0.119504	-0.00567509	0.0982996	-0.0209009	0.213111	0.313008	0.152837	0.226889
GSM929620	0.415426	-0.335289	-0.331615	-0.500377	-0.537566	-0.442423	-0.266519	-0.173349	-0.199881	-0.359029	-0.146627	-0.0368133	-0.307463	-0.0515679	0.0822449	0.13945	-0.197285	-0.365089	-0.214778	-0.268804	-0.333835	-0.421336	-0.307583	-0.470075	-0.326758	-0.337539	-0.228508	-0.129347	-0.267121	-0.0962611	-0.446134	-0.000292766	-0.187387	0.0888684	-0.229531	0.103823	-0.0868222	-0.462126	-0.028311	0.11185	-0.109322	-0.218076	-0.0185437	-0.172829	-0.0840089	-0.313488	-0.313884	-0.164958	-0.0718375
GSM929622	-0.567343	-0.0664577	-0.299463	0.0399154	-0.168386	-0.509215	-0.186551	-0.28957	-0.403485	-0.516516	-0.0144347	-0.00526035	-0.448029	-0.308363	-0.447597	-0.330143	-0.572898	-0.400428	-0.518741	-0.566254	-0.485827	-0.600138	-0.51293	-0.683775	-0.604939	-0.471852	-0.64076	-0.187114	-0.45403	-0.383758	-0.422695	-0.0868241	-0.144249	0.364347	0.596289	0.566693	0.365638	0.237099	0.373184	0.307655	0.244738	0.224722	0.216419	0.234142	0.244801	0.0700839	0.222866	0.423015	0.455437
GSM929623	-0.439938	-0.387021	-0.23769	-0.479569	-0.657181	-0.45717	-0.135857	-0.461331	-0.262047	-0.530694	-0.0267194	-0.09658	-0.212319	-0.365899	-0.695749	-0.223201	-0.618187	-0.127374	-0.33003	-0.539749	-0.522414	-0.379318	-0.455209	-0.299657	-0.339015	-0.791517	-0.517292	-0.25997	-0.394371	-0.399572	-0.371015	0.0734658	-0.248013	0.152527	0.425869	0.356963	0.102512	0.524105	0.174067	0.288395	0.262062	-0.147362	-0.0449149	0.0821051	-0.165516	0.146857	0.198377	0.420367	0.182874
GSM971961	0.545891	-0.112775	-0.0379658	-0.403597	0.0874332	-0.420494	0.253381	0.196231	0.198303	-0.145339	-0.136601	0.0271894	0.336864	0.190484	0.173431	0.0129427	-0.252363	-0.252957	-0.27426	0.00855498	-0.0918977	-0.408309	0.073491	-0.324192	-0.103342	-0.49798	-0.0805031	-0.131494	-0.225409	-0.000285297	-0.472944	0.0402405	-0.262872	0.106012	-0.469954	-0.398768	-0.31877	-0.372925	-0.166311	-0.204844	-0.323784	-0.28391	-0.235817	-0.192199	-0.191867	-0.01707	0.148294	-0.281829	-0.101964
GSM971962	-0.308064	-0.314506	-0.0828034	-0.0449759	-0.266038	-0.300567	0.00188794	0.146573	0.12613	-0.257379	0.16022	0.324591	0.131863	0.334246	0.417788	0.114951	-0.121366	0.0648864	0.056786	0.163853	0.243268	-0.0143255	0.190669	0.00506199	0.0537352	0.307453	-0.0244511	0.0883963	-0.0775623	0.0125853	0.00542792	-0.0350494	-0.132854	-0.0334433	-0.192189	-0.0595381	0.158837	-0.319376	-0.383722	-0.212497	-0.449805	-0.177777	-0.0634995	-0.280528	-0.245819	-0.198207	-0.110161	-0.283879	-0.0849513
GSM971965	-0.0600207	0.0290862	-0.208128	-0.174525	-0.0431395	-0.346136	0.116318	0.169423	0.141426	-0.199626	0.104784	0.126747	-0.0940355	0.170881	-0.178098	0.140178	-0.237788	-0.107225	-0.0595655	0.0432162	-0.0764722	-0.0806119	0.000441306	-0.223737	-0.106905	-0.484727	0.0739092	0.00669274	-0.0856563	-0.0459552	-0.0592121	-0.0160239	0.266589	0.00174448	-0.110232	0.0377148	0.265791	0.071446	-0.125384	-0.0537958	-0.302104	0.135382	-0.255453	-0.0924453	-0.168711	0.142512	0.0984661	-0.00151646	0.0212636
GSM971974	-0.360752	-0.326574	-0.0525227	-0.344959	-0.599664	-0.387984	0.041445	-0.224271	0.12784	0.463577	-0.0649287	0.0489949	-0.247301	-0.0658218	-0.293099	-0.11757	-0.0836331	-0.277518	-0.251747	-0.337228	-0.0697315	-0.116116	-0.28771	-0.425742	-0.380033	-0.670004	-0.311843	-0.157949	-0.303922	-0.357263	-0.0640729	0.17398	0.253677	0.118693	-0.0375324	-0.140747	-0.0229443	0.197615	0.0545736	-0.0437471	-0.193246	0.0637595	-0.207673	-0.239445	-0.105435	-0.000885983	-0.156363	-0.0149359	-0.0918679
GSM971977	0.609102	0.513166	0.278141	-0.0642092	0.0773775	-0.116195	-0.0403997	0.229506	0.297139	0.437331	0.0680085	0.307138	-0.0940835	0.325371	0.489386	0.249089	-0.124186	-4.28798e-05	-0.0475241	0.299988	0.202996	0.0751289	0.219861	0.144148	0.175535	-0.0332947	0.0398245	0.143148	0.129545	0.130724	-0.0819431	0.121941	0.0417636	0.0587299	-0.0479384	-0.0304557	-0.0546292	-0.0528333	-0.431675	-0.266912	-0.372545	-0.11179	0.199668	0.170956	0.122135	0.156352	0.255581	0.143858	0.102703
GSM971980	-0.277886	-0.201812	0.0152567	-0.299988	-0.504622	-0.66719	-0.0721556	-0.147758	-0.336218	-0.494951	-0.0306773	0.0141853	0.112962	0.130557	0.0401655	0.252353	-0.521586	-0.197146	-0.225066	-0.0200799	-0.30152	-0.434996	-0.296892	-0.421082	-0.291012	-0.0285844	-0.398289	-0.0411569	-0.217996	0.0841807	-0.356523	0.117649	-0.188105	0.196881	0.293135	0.160897	-0.237705	-0.293099	-0.435079	-0.144072	-0.28836	0.00986916	-0.0353625	0.00979098	-0.12196	0.317361	0.442584	0.351546	0.381599
GSM971982	0.456921	0.062957	-0.0170445	0.121879	-0.00262992	-0.25881	0.168736	0.214267	-0.0930602	-0.379674	0.0900359	0.18637	0.223597	0.418649	0.389786	0.390011	-0.09402	0.16043	0.205085	0.248447	0.212957	-0.118541	0.121689	-0.00344376	-0.00523874	0.297832	-0.111659	-0.0300155	0.205778	0.230589	0.19174	-0.252418	-0.178455	-0.133424	-0.156833	-0.0989803	-0.349749	-0.338378	-0.459887	-0.282512	-0.422132	-0.331212	-0.0479652	-0.245404	0.155655	0.185382	-0.272815	-0.291259	-0.305204
GSM971986	-0.599249	-0.562983	-0.15384	-0.478903	-0.458969	-0.509021	-0.386846	-0.12014	-0.509797	-0.329036	-0.307848	-0.295408	-0.327584	-0.385481	-0.574294	-0.350885	-0.314871	-0.460044	-0.378076	-0.41748	-0.524548	-0.574076	-0.505406	-0.614781	-0.601956	-0.602093	-0.474371	-0.304372	-0.419416	-0.437584	-0.395779	-0.0690369	-0.374048	0.180446	0.147176	0.184715	-0.199944	-0.0364438	0.0475569	0.369554	0.0618833	0.0984077	-0.0834188	-0.0304802	-0.27297	-0.0641878	0.244992	-0.0812171	0.154171
GSM971987	-0.330278	-0.258414	-0.261119	-0.0751706	-0.288709	-0.365689	-0.365994	0.168022	-0.138198	0.356182	-0.0847866	0.0889941	0.120697	0.149821	0.16383	-0.194747	-0.292281	-0.311006	-0.328231	0.0789098	0.0375854	-0.368487	0.148255	-0.361631	-0.157823	-0.473736	-0.0523596	-0.0151837	-0.194641	-0.261896	-0.193514	-0.11915	-0.109597	0.150551	-0.0395163	-0.188381	-0.202235	-0.0933953	-0.173193	-0.191348	-0.354215	-0.0329654	-0.156311	0.0206335	-0.40614	-0.277082	0.138292	0.135176	0.243121
GSM971988	0.368744	-0.0472713	0.0506421	-0.421367	-0.598434	-0.57475	0.0609534	-0.394593	-0.415944	0.0932152	-0.11032	-0.302717	-0.361831	-0.173099	-0.472566	-0.205746	-0.0731948	-0.0701005	-0.280739	-0.314135	-0.311498	-0.331711	-0.208284	-0.367262	-0.195302	-0.114959	-0.411507	-0.116963	-0.258619	-0.218859	-0.130088	-0.166935	0.0647054	0.280141	0.393264	0.207209	0.0410872	0.153825	-0.178106	0.0644744	-0.213363	-0.102102	-0.0878077	-0.0394267	-0.332561	0.064934	0.369867	0.30326	0.362468
GSM971989	0.145882	0.0537924	0.0201328	-0.109835	-0.447382	0.0543985	0.188094	-0.0576033	0.00957641	0.426493	-0.110249	-0.0954513	0.262406	0.308588	0.0867878	0.0878424	0.360906	0.0368369	-0.080851	0.0222003	0.0743854	-0.0109706	0.179562	-0.180475	0.290734	-0.216103	0.0579756	0.105532	0.0183466	0.0798443	0.240622	-0.0722462	0.201295	-0.280849	0.0165684	-0.137192	-0.21835	-0.111352	-0.369999	-0.208312	-0.214073	0.0284459	-0.296527	0.0510557	-0.115345	0.132252	0.261116	0.20923	0.19982
GSM971991	-0.603063	-0.658581	0.345124	0.0809746	0.506058	-0.178947	-0.243157	-0.0329544	0.0714846	0.151141	0.0649931	0.111527	0.224942	0.146647	-0.407552	0.0786139	-0.161888	-0.26901	0.0669584	0.0839524	-0.129163	-0.263205	0.0475222	-0.268866	0.117534	-0.22789	-0.0673636	-0.102004	-0.226787	-0.180002	-0.178343	0.079306	-0.298267	0.0265631	-0.123093	-0.0126791	-0.34303	-0.189286	-0.0336924	0.0305822	-0.253192	0.0954987	-0.0793043	-0.21125	0.0368228	-0.267765	-0.134645	-0.200303	-0.210536
GSM971995	-0.379292	0.419501	-0.0916559	-0.0454298	-0.0208982	-0.458116	-0.187966	-0.104465	-0.232772	0.185957	-0.00154919	0.164464	-0.211099	-0.0406527	-0.128943	-0.38972	-0.432208	-0.343951	-0.339869	-0.0804142	-0.122469	-0.2518	-0.215131	-0.387632	-0.270816	-0.0229034	0.0629849	0.00257124	-0.0785058	-0.241785	-0.445984	0.0597321	-0.16044	0.163823	0.296588	0.121286	0.363973	0.310763	0.0763281	-0.113595	-0.2341	0.251198	-0.254201	0.221423	0.0545336	0.281097	0.364274	0.402489	0.544086
GSM971996	0.177298	-0.0948094	-0.149329	-0.0738281	0.318152	-0.333008	-0.115256	0.0609464	-0.256401	-0.254859	-0.0194476	0.234617	-0.161305	0.16571	0.279671	0.0152819	0.022487	-0.138262	-0.177085	-0.0792314	0.0480961	-0.0248061	0.189992	-0.00936932	0.166641	0.212563	0.294106	0.133639	0.0965439	-0.156612	-0.190487	-0.252031	-0.247673	0.16796	-0.254624	0.21077	-0.26612	-0.312791	-0.363306	-0.140196	-0.345489	-0.310325	-0.295594	-0.102686	-0.17598	-0.086413	-0.172462	-0.339208	-0.115637
GSM971998	-0.0949486	0.291999	0.22923	0.0941695	-0.214748	-0.29334	-0.0281133	0.0769347	0.0980639	-0.234844	0.148796	0.255243	-0.214788	0.185485	0.165362	-0.0819556	-0.300468	-0.0267007	-0.18116	0.0184106	0.100964	-0.234428	-0.237247	-0.345885	-0.193709	-0.48953	-0.125683	0.0619865	-0.115489	-0.02111	-0.0722338	0.20179	0.163292	0.190923	0.27877	-0.0415931	0.0468335	0.320608	-0.0999511	-0.167658	-0.288693	0.194274	-0.0233678	-0.0157093	-0.279266	0.281923	0.299969	0.343191	0.411198
GSM972000	-0.333463	-0.0507197	0.192563	-0.018002	-0.560122	-0.368254	-0.0377763	-0.257612	-0.186326	0.372209	-0.158752	-0.108318	-0.290954	-0.161556	-0.131064	-0.409426	-0.318237	-0.0745131	-0.218223	-0.0333052	-0.19968	-0.227716	-0.24905	-0.194547	-0.150502	-0.250767	0.351763	-0.0390437	0.0564491	-0.33427	0.134354	0.0888845	0.104921	0.0131013	-0.19526	-0.124278	0.497702	0.126689	-0.162857	0.209259	0.187367	0.331157	0.0620381	0.270307	0.234961	-0.180406	-0.169395	-0.251257	-0.264995
GSM972003	0.317734	0.106864	-0.0980496	0.286711	0.401761	0.0825222	-0.0513778	0.112588	-0.209102	-0.0632823	0.220419	0.102731	-0.0749032	-0.123039	-0.238221	0.106321	0.0521068	0.027266	-0.00872187	-0.0728563	-0.0993582	0.150201	0.0146354	0.205548	0.25221	-0.365481	0.109123	0.0212404	0.0315854	0.0871208	0.0188752	-0.112178	-0.272301	-0.0662325	0.188227	-0.1596	0.181296	0.111197	-0.0483497	-0.0880894	0.0552981	0.104679	0.059907	-0.158583	-0.0935996	0.200225	0.150629	-0.117271	0.21479
GSM972006	-0.505446	-0.0700391	-0.168408	-0.366712	0.00545702	0.293678	-0.372986	0.0246972	-0.33702	0.490249	-0.112535	-5.29008e-05	0.292907	0.0877102	0.150276	0.0131295	0.257019	-0.503169	-0.156392	0.078763	0.182555	-0.34972	-0.0818225	-0.463827	-0.287978	-0.335492	0.000806857	-0.121707	-0.246788	-0.117097	0.0612189	-0.047541	-0.046187	-0.107583	0.206368	-0.103818	-0.344698	0.117669	-0.320265	-0.210137	-0.330117	-0.176914	-0.240464	-0.236983	-0.393833	-0.00307877	0.0970195	0.117166	0.0294697
[truncated: 1,191 more rows]
[truncated: 137 more columns]

## Sheet: Supplementary Table 6
Supplementary Table 6: TME infiltration characteristics of samples in eight GEO-CRC cohorts
[truncated: 2,265 more rows]

## Sheet: Supplementary Table 7
Supplementary Table 7: Difference of TME infiltration characteristics between Cluster_1 and Cluster_2 in Eight GEO-CRC Cohorts
Cell_type	Difference	Pval	FDR	sig
B cells naive	0.00663044	6.18e-07	2.68e-06	Up
[truncated: 21 more rows]

## Sheet: Supplementary Table 8
Supplementary Table 8: Difference of TME infiltration characteristics between WM_Score-high and WM_Score-low in eight GEO-CRC cohorts
[truncated: 23 more rows]

[truncated: 9 more sheets: Supplementary Table 9, Supplementary Table 10, Supplementary Table 11, Supplementary Table 12, Supplementary Table 13, Supplementary Table 14, Supplementary Table 15, Supplementary Table 16, Supplementary Table 17]
